# Supplementary material for: Inhibition of polymorphonuclear cells averts cytotoxicity against hypoimmune cells in xenotransplantation
Source: Nat Commun. 2025 Apr 18;16:3706. doi: 10.1038/s41467-025-58774-7 (PMC12008267; doi:10.1038/s41467-025-58774-7)
Supplement: Supplementary file 4 — Source Data [file 41467_2025_58774_MOESM4_ESM.xlsx]

## Sheet: Fig. 2
a	time	iEC (A+); serum A+			iEC (A+); serum A-			iEC (A+); serum B			iEC (A+); serum AB			iEC (A+); serum O				time	iEC (A-); serum A+			iEC (A-); serum A-			iEC (A-); serum B			iEC (A-); serum O			iEC (A-); serum AB				time	iEC (B); serum A+			iEC (B); serum A-			iEC (B); serum B			iEC (B); serum AB			iEC (B); serum O
	0	1	1	1	1	1	1	1	1	1	1	1	1	1	1	1		0	1	1	1	1	1	1	1	1	1	1	1	1	1	1	1		0	1	1	1	1	1	1	1	1	1	1	1	1	1	1
	0.25	0.9938	0.9982	1.0031	0.997	0.9972	0.9991	0.9947	0.9959	0.9956	0.9954	1.0002	0.9996	0.9938	0.9993	0.9977		0.25	0.9986	0.995	0.9944	1.0015	1.0011	0.9977	0.9944	0.9994	0.9957	0.9987	0.9938	1.0009	0.9969	0.9978	1.0011		0.25	1.0055	1.0049	0.986	0.9968	0.9954	0.9941	0.9954	1.0005	0.995	1.0014	0.9953	1.0004	0.9961	0.9966
	0.5	0.995	1.0015	1.0035	1.0021	0.9943	0.9934	0.9881	0.9925	0.9922	0.9937	0.9982	0.9991	0.9918	0.9928	0.9968		0.5	0.994	0.9915	0.9898	0.9992	0.9987	0.9948	0.9943	0.9918	0.9903	0.9954	0.9867	0.9937	0.9943	0.9949	0.9961		0.5	1.005	1.0068	1.0022	0.9931	0.9876	0.9895	0.9946	0.9985	0.9932	0.998	0.9948	0.9966	0.99	0.9907
	0.92	1.1452	1.0846	1.133	1.1382	1.0832	1.077	1.0717	1.0327	0.9924	1.134	1.0583	1.0875	1.1128	1.06	1.0419		0.92	1.0825	1.0647	1.0799	1.0763	1.0763	1.096	1.0796	1.0775	1.0803	1.1284	1.0974	1.1324	1.0864	1.0801	1.0942		0.92	1.0399	1.0628	1.054	1.0017	0.9607	0.9472	1.0554	1.0689	1.0694	1.064	1.0587	1.0483	1.0395	1.0526
	0.95	1.0685	0.9888	1.0408	1.065	1.0004	0.9998	0.8722	0.8364	0.7861	1.0616	0.9792	1.0159	0.9243	0.8432	0.8407		0.95	1.0014	0.9892	1.0094	1.0028	1.0049	1.0314	0.842	0.8194	0.826	0.9041	0.8263	0.8742	1.0279	1.0128	1.0303		0.95	0.8668	0.9005	0.8643	0.835	0.7904	0.7748	0.9937	1.012	1.0071	0.9915	0.9843	0.9887	0.8307	0.8566
	0.98	0.9435	0.8807	0.9273	0.961	0.9111	0.9116	0.7352	0.705	0.6653	0.9778	0.8957	0.936	0.7899	0.7125	0.713		0.98	0.9186	0.9089	0.9311	0.92	0.9279	0.9544	0.694	0.6766	0.6833	0.7609	0.6794	0.7168	0.9609	0.9382	0.9597		0.98	0.7228	0.7448	0.7089	0.7163	0.6739	0.659	0.9151	0.9389	0.9337	0.9147	0.905	0.9181	0.7073	0.7227
	1.06	0.7559	0.7107	0.7537	0.7735	0.763	0.7611	0.5451	0.5321	0.5148	0.8102	0.7802	0.8033	0.5923	0.5453	0.5524		1.06	0.7997	0.7933	0.8156	0.7927	0.8076	0.8317	0.5243	0.5137	0.5232	0.5719	0.5041	0.5305	0.8481	0.834	0.8338		1.06	0.4938	0.5179	0.49	0.5489	0.5098	0.4987	0.7763	0.7966	0.7988	0.7928	0.7872	0.7944	0.5575	0.5602
	1.26	0.8036	0.7343	0.7633	0.7668	0.7231	0.7181	0.2761	0.2655	0.2603	0.7856	0.7446	0.7761	0.358	0.2917	0.3085		1.26	0.7874	0.8038	0.7669	0.7244	0.7662	0.77	0.2884	0.2644	0.2857	0.3089	0.2671	0.285	0.7755	0.8219	0.7975		1.26	0.1976	0.2295	0.1869	0.2892	0.2541	0.2496	0.7131	0.7301	0.7638	0.7793	0.7755	0.7685	0.3257	0.3199
	1.43	0.9985	0.9312	0.9346	0.9608	0.9069	0.8858	0.1694	0.1651	0.1525	0.9585	0.887	0.9134	0.3181	0.2001	0.2111		1.43	0.9142	0.936	0.8913	0.8934	0.9077	0.9203	0.2135	0.1874	0.1983	0.2208	0.198	0.2095	0.8892	0.9243	0.9037		1.43	0.1127	0.132	0.0894	0.1957	0.1651	0.1652	0.8618	0.8715	0.9041	0.9159	0.9117	0.904	0.231	0.2206
	1.6	1.1667	1.1134	1.1063	1.1505	1.094	1.0642	0.0995	0.1148	0.0981	1.1399	1.0567	1.0777	0.309	0.1451	0.1516		1.6	1.0824	1.0721	1.0686	1.0828	1.0792	1.0974	0.174	0.143	0.1503	0.1645	0.1614	0.1668	1.0602	1.0618	1.0669		1.6	0.0658	0.076	0.0391	0.1382	0.1152	0.1175	1.0456	1.0547	1.0761	1.061	1.0613	1.0549	0.1765	0.1653
	1.77	1.2679	1.2229	1.2122	1.2527	1.1916	1.1596	0.0567	0.0859	0.0674	1.2396	1.1616	1.1672	0.3137	0.1088	0.1104		1.77	1.1761	1.153	1.1784	1.1818	1.1822	1.1857	0.1434	0.1126	0.1179	0.1228	0.1381	0.1362	1.1665	1.1596	1.177		1.77	0.0338	0.0398	0.0082	0.0986	0.0819	0.085	1.1538	1.1564	1.1673	1.1463	1.1466	1.1424	0.1368	0.1289
	1.93	1.3268	1.2888	1.2761	1.3132	1.2465	1.2106	0.0299	0.0676	0.0469	1.2961	1.2087	1.2216	0.324	0.0823	0.0809		1.93	1.2288	1.2034	1.244	1.2348	1.2343	1.2368	0.1191	0.0883	0.0937	0.0917	0.1205	0.1112	1.2274	1.2107	1.2464		1.93	0.0107	0.0158	-0.0118	0.0705	0.0577	0.0609	1.2147	1.215	1.2222	1.1928	1.1938	1.1896	0.1086	0.1028
	2.11	1.3534	1.3245	1.3127	1.3361	1.2746	1.2428	0.0103	0.0526	0.031	1.3215	1.231	1.2516	0.3376	0.0579	0.0571		2.11	1.258	1.2312	1.2726	1.2668	1.2578	1.2597	0.0962	0.0665	0.0731	0.0641	0.1035	0.0864	1.259	1.2396	1.2762		2.11	-0.0087	-0.0013	-0.027	0.047	0.0374	0.0399	1.2451	1.2546	1.2511	1.2242	1.2229	1.2246	0.085	0.0808
	2.31	1.3676	1.3319	1.3241	1.3407	1.2939	1.256	-0.0115	0.035	0.0134	1.3279	1.2341	1.2504	0.3504	0.0331	0.0332		2.31	1.2615	1.2347	1.2709	1.2785	1.2568	1.2573	0.0683	0.0444	0.0505	0.0373	0.0828	0.0577	1.2684	1.2571	1.2827		2.31	-0.0275	-0.0183	-0.0414	0.0237	0.0163	0.0163	1.2554	1.269	1.2554	1.2365	1.233	1.2387	0.0593	0.0565
	2.48	1.3802	1.3355	1.3269	1.3396	1.2948	1.2575	-0.0249	0.0217	0.0019	1.3337	1.2328	1.2447	0.3495	0.0148	0.0175		2.48	1.2649	1.2226	1.2607	1.2761	1.2415	1.2525	0.0489	0.0289	0.0341	0.019	0.0665	0.0378	1.2661	1.2529	1.2817		2.48	-0.0405	-0.0308	-0.0526	0.0076	0.0023	0.0014	1.2548	1.2607	1.244	1.2341	1.2242	1.2359	0.0412	0.0393
	2.64	1.3706	1.3307	1.3299	1.3359	1.2899	1.2508	-0.0365	0.0081	-0.0092	1.3294	1.2401	1.2371	0.3385	0.0011	0.0041		2.64	1.2658	1.2064	1.2467	1.266	1.2306	1.2414	0.0332	0.0157	0.0211	0.006	0.0506	0.022	1.2535	1.2519	1.2699		2.64	-0.0505	-0.0412	-0.0612	-0.0055	-0.0105	-0.0104	1.2445	1.2495	1.2254	1.2266	1.2134	1.2262	0.0259	0.0261
	2.82	1.3682	1.3215	1.3236	1.3267	1.2758	1.2422	-0.0449	-0.0033	-0.0177	1.321	1.235	1.2389	0.3081	-0.0105	-0.0065		2.82	1.2503	1.205	1.2306	1.2555	1.2262	1.2286	0.0216	0.0053	0.0097	-0.0046	0.037	0.01	1.2427	1.2363	1.2587		2.82	-0.0574	-0.0493	-0.0676	-0.0148	-0.0212	-0.0194	1.2269	1.2331	1.2024	1.2232	1.2037	1.2081	0.0124	0.0148
	2.99	1.3469	1.3116	1.3151	1.3043	1.26	1.2241	-0.0516	-0.0118	-0.0245	1.3065	1.2168	1.2256	0.2569	-0.0181	-0.0152		2.99	1.2391	1.1939	1.2132	1.2395	1.2171	1.2123	0.0119	-0.0024	0.0009	-0.0125	0.0263	0.0002	1.2268	1.2187	1.2397		2.99	-0.0633	-0.0554	-0.0721	-0.0224	-0.0287	-0.0267	1.212	1.2108	1.1742	1.2115	1.1908	1.1838	0.0017	0.0059
	3.15	1.343	1.2931	1.3077	1.2857	1.2398	1.2104	-0.0578	-0.0204	-0.0305	1.2892	1.2005	1.2124	0.1961	-0.0249	-0.0218		3.15	1.2182	1.1789	1.1922	1.2237	1.2039	1.1918	0.0045	-0.0095	-0.006	-0.0183	0.0169	-0.0063	1.2055	1.2016	1.2239		3.15	-0.068	-0.0609	-0.0765	-0.0285	-0.034	-0.0321	1.1949	1.1878	1.16	1.1938	1.1787	1.1656	-0.0044	0
	3.33	1.3343	1.2782	1.2987	1.2765	1.2185	1.1895	-0.0629	-0.0257	-0.0352	1.2717	1.1834	1.1926	0.1377	-0.0299	-0.0265		3.33	1.1979	1.1659	1.1705	1.2029	1.1868	1.1744	-0.0019	-0.0146	-0.0111	-0.0227	0.0091	-0.0131	1.1886	1.1896	1.1986		3.33	-0.0719	-0.064	-0.0794	-0.0335	-0.0383	-0.0373	1.1801	1.169	1.1462	1.1726	1.1668	1.1524	-0.0112	-0.0053
	3.53	1.3154	1.252	1.2806	1.2551	1.192	1.1685	-0.0666	-0.0315	-0.0392	1.2442	1.1584	1.1681	0.0776	-0.035	-0.031		3.53	1.1746	1.1447	1.1499	1.1821	1.1725	1.1426	-0.0077	-0.0188	-0.0151	-0.0268	0.0016	-0.0177	1.1617	1.1648	1.1711		3.53	-0.0751	-0.067	-0.0815	-0.0383	-0.0421	-0.041	1.1578	1.1489	1.1201	1.1577	1.1482	1.1316	-0.0157	-0.0105
	3.7	1.2982	1.2364	1.277	1.2425	1.1728	1.1583	-0.0699	-0.0355	-0.0424	1.2306	1.1398	1.1491	0.0411	-0.0377	-0.0332		3.7	1.1507	1.1264	1.1317	1.1647	1.1598	1.1262	-0.0109	-0.0217	-0.0183	-0.0284	-0.0038	-0.0213	1.1434	1.1472	1.158		3.7	-0.0783	-0.0692	-0.0834	-0.041	-0.0444	-0.0431	1.1409	1.1292	1.0972	1.1381	1.1288	1.1166	-0.0194	-0.0139
	3.87	1.2885	1.2259	1.2673	1.2225	1.1554	1.1476	-0.0726	-0.0392	-0.0453	1.2211	1.1239	1.1315	0.0128	-0.0404	-0.0359		3.87	1.143	1.1118	1.1226	1.1463	1.1433	1.1082	-0.0142	-0.0236	-0.021	-0.0308	-0.0077	-0.0233	1.1271	1.1365	1.1469		3.87	-0.0811	-0.072	-0.0859	-0.0432	-0.0462	-0.0447	1.1234	1.117	1.0942	1.1258	1.1152	1.1034	-0.0227	-0.0168
	4.04	1.2788	1.2145	1.2531	1.2056	1.1387	1.1349	-0.0755	-0.0418	-0.0472	1.2012	1.1109	1.1113	-0.0061	-0.0422	-0.038		4.04	1.1287	1.0925	1.1051	1.131	1.1238	1.0943	-0.016	-0.0256	-0.0232	-0.0323	-0.0116	-0.0256	1.1056	1.1175	1.127		4.04	-0.0832	-0.0739	-0.0878	-0.0446	-0.0487	-0.0466	1.1054	1.1032	1.0727	1.1111	1.1013	1.0872	-0.0246	-0.0195
	4.21	1.2663	1.2003	1.2428	1.1859	1.1248	1.1171	-0.0766	-0.0451	-0.049	1.1802	1.0989	1.0947	-0.0196	-0.0445	-0.0399		4.21	1.1145	1.0754	1.0869	1.1195	1.1095	1.0807	-0.0189	-0.0266	-0.0244	-0.0338	-0.0148	-0.0276	1.0874	1.0975	1.1039		4.21	-0.0848	-0.0753	-0.0894	-0.0461	-0.0501	-0.0482	1.0891	1.0843	1.0546	1.0937	1.0799	1.0705	-0.0266	-0.0214
	4.41	1.2508	1.182	1.2308	1.1657	1.1101	1.0962	-0.0788	-0.0481	-0.0505	1.1604	1.083	1.0797	-0.0305	-0.0465	-0.0423		4.41	1.092	1.062	1.0639	1.1054	1.093	1.0613	-0.0203	-0.0286	-0.0259	-0.0355	-0.0185	-0.0295	1.0704	1.077	1.0884		4.41	-0.0869	-0.0777	-0.0913	-0.0483	-0.0516	-0.0497	1.0686	1.0637	1.0343	1.0728	1.0587	1.0552	-0.0279	-0.024
	4.58	1.2432	1.169	1.2193	1.1436	1.0984	1.0851	-0.0801	-0.0497	-0.0519	1.1441	1.0702	1.0677	-0.0365	-0.0481	-0.0432		4.58	1.0754	1.0484	1.0503	1.0885	1.0807	1.0459	-0.0219	-0.03	-0.0274	-0.0368	-0.0205	-0.0302	1.0566	1.063	1.0673		4.58	-0.0888	-0.0785	-0.0924	-0.0493	-0.0533	-0.0509	1.0583	1.047	1.0202	1.0565	1.0484	1.0425	-0.0299	-0.0251
	4.74	1.2279	1.1553	1.2069	1.1311	1.0833	1.0696	-0.0815	-0.052	-0.0529	1.1262	1.0581	1.052	-0.0414	-0.0489	-0.0437		4.74	1.0596	1.0377	1.0413	1.0696	1.0637	1.0302	-0.0224	-0.0304	-0.0292	-0.0375	-0.0231	-0.0316	1.0421	1.0489	1.0508		4.74	-0.0903	-0.0796	-0.0939	-0.0501	-0.0539	-0.0515	1.0389	1.034	1.0158	1.0455	1.0371	1.0299	-0.0304	-0.026
	4.91	1.215	1.1439	1.1899	1.1146	1.0661	1.0549	-0.0833	-0.0527	-0.0542	1.1102	1.0451	1.0378	-0.0452	-0.0498	-0.0453		4.91	1.0468	1.027	1.0272	1.056	1.05	1.0191	-0.0238	-0.0309	-0.0296	-0.038	-0.0254	-0.0331	1.0256	1.0355	1.0367		4.91	-0.0912	-0.081	-0.095	-0.0507	-0.0544	-0.0519	1.0299	1.0204	1.0061	1.0296	1.0232	1.0185	-0.0323	-0.0274
	5.08	1.2014	1.1281	1.1742	1.0971	1.0539	1.0439	-0.0841	-0.0553	-0.0554	1.091	1.0328	1.0252	-0.049	-0.0509	-0.046		5.08	1.0303	1.0121	1.019	1.045	1.0305	1.0074	-0.0248	-0.0322	-0.0302	-0.0389	-0.0277	-0.034	1.0123	1.017	1.0233		5.08	-0.0924	-0.0817	-0.0954	-0.0518	-0.0554	-0.0532	1.0189	1.0095	0.9993	1.0204	1.0105	1.0038	-0.033	-0.0282
	5.28	1.177	1.1188	1.1616	1.0768	1.0408	1.0287	-0.085	-0.0566	-0.056	1.0746	1.0177	1.0098	-0.0513	-0.0525	-0.0466		5.28	1.0133	1.0017	1.0027	1.0269	1.0188	0.9928	-0.0254	-0.0327	-0.0311	-0.0395	-0.0294	-0.0349	0.9971	0.9983	1.0093		5.28	-0.0935	-0.0828	-0.0967	-0.0528	-0.0567	-0.0539	1.005	0.999	0.9905	1.0062	0.9955	0.9916	-0.0348	-0.029
	5.45	1.1645	1.1073	1.15	1.0655	1.0247	1.0196	-0.0867	-0.0583	-0.0562	1.0562	1.009	0.9993	-0.0522	-0.0525	-0.0475		5.45	1.0024	0.9923	0.9923	1.0171	1.0065	0.9821	-0.0263	-0.0336	-0.0321	-0.0398	-0.0314	-0.0355	0.984	0.9854	0.9972		5.45	-0.0943	-0.0839	-0.0976	-0.0536	-0.0567	-0.0544	0.9907	0.9889	0.9866	0.9945	0.99	0.9801	-0.0353	-0.03
	5.62	1.1543	1.0935	1.1426	1.0497	1.0092	1.0054	-0.0867	-0.059	-0.0575	1.0418	0.9993	0.9869	-0.0548	-0.0529	-0.0481		5.62	0.9924	0.9825	0.9848	1.0039	0.996	0.9712	-0.0269	-0.0338	-0.0327	-0.0398	-0.0328	-0.0366	0.9721	0.9745	0.9866		5.62	-0.0951	-0.0843	-0.0984	-0.0537	-0.0579	-0.0548	0.9809	0.9764	0.9821	0.9813	0.9827	0.9685	-0.0365	-0.0307
	5.79	1.1377	1.0794	1.137	1.0317	0.9957	0.9946	-0.0882	-0.0601	-0.0589	1.0328	0.99	0.9769	-0.0564	-0.0534	-0.0484		5.79	0.9809	0.9715	0.9802	0.9939	0.9847	0.9626	-0.0282	-0.0337	-0.0331	-0.0406	-0.0341	-0.0371	0.9596	0.9701	0.9762		5.79	-0.096	-0.0853	-0.099	-0.0546	-0.0581	-0.0553	0.9721	0.9661	0.9715	0.9716	0.972	0.9588	-0.037	-0.0315
	5.96	1.128	1.0635	1.1309	1.0254	0.9818	0.9856	-0.0886	-0.0613	-0.0591	1.0224	0.983	0.9682	-0.0588	-0.0541	-0.0495		5.96	0.9709	0.964	0.9707	0.9826	0.976	0.9546	-0.028	-0.0345	-0.0342	-0.0409	-0.035	-0.0378	0.9511	0.9614	0.9689		5.96	-0.0964	-0.0861	-0.0993	-0.0549	-0.0586	-0.0561	0.9628	0.9604	0.961	0.9639	0.9612	0.9521	-0.038	-0.0315
	6.16	1.1167	1.0483	1.1152	1.0157	0.9697	0.9771	-0.0895	-0.0624	-0.06	1.0077	0.9753	0.9589	-0.0603	-0.0544	-0.0496		6.16	0.9626	0.9534	0.9653	0.9712	0.9646	0.9476	-0.0289	-0.035	-0.0339	-0.0413	-0.0361	-0.0384	0.9435	0.9523	0.9613		6.16	-0.0974	-0.0871	-0.1008	-0.0561	-0.0594	-0.0563	0.9549	0.9533	0.9523	0.9562	0.9508	0.9449	-0.0383	-0.0327
	6.33	1.1044	1.0383	1.1011	1.0064	0.9605	0.9699	-0.0901	-0.0638	-0.0606	0.9952	0.9707	0.951	-0.062	-0.0555	-0.0503		6.33	0.9499	0.9486	0.956	0.9621	0.9574	0.9407	-0.0296	-0.0355	-0.035	-0.0417	-0.0374	-0.0383	0.9349	0.9403	0.9519		6.33	-0.0985	-0.0878	-0.1011	-0.0559	-0.0595	-0.0569	0.9475	0.949	0.9462	0.9477	0.9421	0.937	-0.0389	-0.0327
	6.49	1.0934	1.0303	1.0938	0.9957	0.9545	0.9651	-0.0908	-0.0642	-0.0607	0.9869	0.9612	0.9453	-0.0625	-0.056	-0.0509		6.49	0.9443	0.9399	0.9499	0.9508	0.9496	0.9368	-0.03	-0.0359	-0.0354	-0.0418	-0.0383	-0.0391	0.9289	0.9347	0.9438		6.49	-0.099	-0.0886	-0.1016	-0.057	-0.0602	-0.0576	0.94	0.9424	0.9422	0.9401	0.9391	0.9328	-0.04	-0.0338
	6.66	1.0824	1.0224	1.083	0.9856	0.9443	0.9586	-0.0913	-0.0648	-0.0613	0.9807	0.9534	0.9376	-0.0634	-0.0566	-0.0507		6.66	0.9376	0.931	0.9434	0.9425	0.9411	0.9332	-0.0309	-0.0363	-0.0354	-0.0426	-0.0393	-0.0394	0.9232	0.929	0.9362		6.66	-0.0997	-0.089	-0.1025	-0.0575	-0.0607	-0.0577	0.932	0.9349	0.9401	0.9346	0.9335	0.9263	-0.0401	-0.0338
	6.83	1.0704	1.0156	1.072	0.9756	0.9382	0.9545	-0.0922	-0.0648	-0.0616	0.9713	0.9471	0.9351	-0.0642	-0.0568	-0.052		6.83	0.9297	0.9251	0.9362	0.9367	0.9348	0.929	-0.0311	-0.0368	-0.0363	-0.0427	-0.0393	-0.0398	0.9191	0.9245	0.9297		6.83	-0.1003	-0.0894	-0.1031	-0.0574	-0.0611	-0.0586	0.9247	0.9288	0.9344	0.9253	0.9277	0.9258	-0.041	-0.0344
	7	1.0612	1.0093	1.0652	0.9697	0.9334	0.948	-0.0927	-0.066	-0.0628	0.9671	0.9431	0.9317	-0.0655	-0.0567	-0.0519		7	0.9277	0.9216	0.9312	0.9297	0.9269	0.9236	-0.0316	-0.0364	-0.0364	-0.0428	-0.04	-0.0403	0.9119	0.9217	0.9242		7	-0.1009	-0.0901	-0.1029	-0.0579	-0.0613	-0.0589	0.9233	0.9252	0.9286	0.916	0.9251	0.9181	-0.0417	-0.0347
	7.25	1.0463	0.9979	1.0515	0.9592	0.9245	0.9368	-0.0931	-0.0661	-0.0632	0.9537	0.9361	0.9233	-0.0661	-0.0583	-0.053		7.25	0.9191	0.9137	0.9202	0.9204	0.9177	0.9187	-0.0327	-0.0374	-0.0376	-0.0434	-0.0407	-0.0407	0.9024	0.9146	0.9176		7.25	-0.1017	-0.0907	-0.1036	-0.0583	-0.0627	-0.0597	0.9158	0.9161	0.9227	0.9106	0.9147	0.9095	-0.0421	-0.036
	7.51	1.0278	0.9806	1.0471	0.9547	0.9181	0.9281	-0.0943	-0.0674	-0.0641	0.9455	0.9269	0.9184	-0.0677	-0.0588	-0.0541		7.51	0.9165	0.9061	0.9163	0.9121	0.9107	0.9126	-0.0342	-0.0379	-0.0378	-0.0439	-0.0415	-0.0415	0.8994	0.9117	0.909		7.51	-0.1025	-0.0918	-0.1046	-0.0588	-0.0634	-0.0603	0.9089	0.909	0.9172	0.9027	0.9093	0.9032	-0.0431	-0.0364
	7.76	1.0298	0.9681	1.0404	0.9457	0.9088	0.9196	-0.095	-0.0684	-0.0645	0.9362	0.9207	0.915	-0.0683	-0.0587	-0.0539		7.76	0.9109	0.8984	0.9123	0.9039	0.9059	0.9074	-0.0346	-0.0387	-0.0387	-0.0445	-0.0418	-0.0416	0.8943	0.9077	0.9047		7.76	-0.1036	-0.0924	-0.105	-0.0591	-0.064	-0.0603	0.9054	0.905	0.9097	0.8943	0.9019	0.8987	-0.0438	-0.037
	8.01	1.0156	0.9615	1.033	0.9357	0.9024	0.9133	-0.0953	-0.0688	-0.0657	0.9279	0.9126	0.9118	-0.069	-0.0595	-0.0545		8.01	0.9084	0.8997	0.9099	0.9004	0.9028	0.9035	-0.0354	-0.0385	-0.0391	-0.0445	-0.0422	-0.0424	0.8895	0.9032	0.9031		8.01	-0.1047	-0.093	-0.1059	-0.0593	-0.0643	-0.0604	0.8962	0.9003	0.9043	0.8881	0.8976	0.8946	-0.0449	-0.0376
	8.26	1.008	0.9548	1.0202	0.9326	0.8954	0.9087	-0.0968	-0.0697	-0.0663	0.9182	0.9092	0.9059	-0.0704	-0.0604	-0.0553		8.26	0.9013	0.8949	0.9045	0.8925	0.9004	0.8964	-0.0355	-0.0391	-0.0392	-0.045	-0.0426	-0.0428	0.8858	0.8984	0.8992		8.26	-0.1054	-0.0939	-0.1059	-0.06	-0.0648	-0.0606	0.8888	0.8976	0.8958	0.8867	0.8906	0.8871	-0.045	-0.0391
	8.51	1.0014	0.9473	1.0101	0.9247	0.8977	0.9058	-0.0965	-0.0702	-0.0666	0.9089	0.9045	0.9037	-0.0718	-0.0605	-0.0558		8.51	0.8996	0.8882	0.9019	0.8834	0.8966	0.8946	-0.0375	-0.0395	-0.0396	-0.045	-0.0428	-0.0429	0.8799	0.8932	0.8938		8.51	-0.1058	-0.0945	-0.1065	-0.0604	-0.0653	-0.0609	0.8825	0.894	0.8877	0.8871	0.8856	0.8857	-0.0463	-0.0392
	8.76	0.9935	0.942	1.0003	0.9182	0.8934	0.8994	-0.0977	-0.0707	-0.0671	0.9023	0.899	0.8985	-0.0715	-0.0614	-0.056		8.76	0.8989	0.8873	0.8942	0.8769	0.8897	0.8928	-0.0373	-0.0393	-0.0399	-0.045	-0.0436	-0.0438	0.875	0.8876	0.8949		8.76	-0.1065	-0.0952	-0.107	-0.0603	-0.0656	-0.0613	0.8793	0.891	0.8814	0.8829	0.8842	0.8807	-0.0458	-0.0403
	9.01	0.9894	0.9362	1.0046	0.9139	0.8879	0.8963	-0.0978	-0.0709	-0.0674	0.9033	0.8922	0.8931	-0.0728	-0.0614	-0.0565		9.01	0.8956	0.8813	0.8922	0.8751	0.8832	0.8895	-0.0383	-0.04	-0.0405	-0.0453	-0.0436	-0.0433	0.8687	0.8852	0.8857		9.01	-0.1074	-0.0956	-0.108	-0.0608	-0.0657	-0.0615	0.8778	0.8839	0.8781	0.8805	0.8782	0.8815	-0.0468	-0.0399
	9.26	0.9792	0.93	0.9897	0.9049	0.8848	0.8975	-0.0984	-0.0715	-0.0677	0.8978	0.8895	0.8905	-0.0733	-0.0619	-0.0569		9.26	0.8893	0.8744	0.8908	0.8738	0.8799	0.8842	-0.0383	-0.0399	-0.0405	-0.046	-0.0444	-0.0438	0.8647	0.8791	0.882		9.26	-0.1082	-0.0964	-0.1085	-0.0616	-0.0663	-0.0615	0.8746	0.8782	0.8764	0.8775	0.8761	0.8786	-0.0476	-0.0407
	9.51	0.9761	0.9281	0.9804	0.8986	0.8839	0.8958	-0.0994	-0.0718	-0.0683	0.895	0.8909	0.8905	-0.0739	-0.0626	-0.0573		9.51	0.8839	0.874	0.8857	0.8698	0.8797	0.8793	-0.0386	-0.0405	-0.0406	-0.0457	-0.0445	-0.0441	0.8626	0.8792	0.8759		9.51	-0.109	-0.0972	-0.1086	-0.0617	-0.0665	-0.0621	0.8711	0.8794	0.8773	0.8777	0.8734	0.8744	-0.0475	-0.0414
	9.76	0.975	0.9215	0.9785	0.8849	0.8791	0.8911	-0.0999	-0.0728	-0.0687	0.8951	0.8866	0.8898	-0.0751	-0.0638	-0.0575		9.76	0.8832	0.8705	0.8831	0.866	0.879	0.8754	-0.0388	-0.0407	-0.041	-0.0461	-0.0447	-0.0443	0.8627	0.8794	0.8747		9.76	-0.1096	-0.0978	-0.1096	-0.0623	-0.0667	-0.0621	0.8689	0.8801	0.8741	0.8756	0.8711	0.8739	-0.0482	-0.0416
	10.01	0.9646	0.9199	0.9739	0.8817	0.8758	0.8903	-0.1007	-0.0731	-0.0693	0.8898	0.8853	0.8853	-0.0754	-0.0637	-0.058		10.01	0.8813	0.8667	0.8752	0.863	0.8785	0.8719	-0.0393	-0.0407	-0.0415	-0.0461	-0.0451	-0.0448	0.8573	0.874	0.8714		10.01	-0.1104	-0.0987	-0.1101	-0.0625	-0.0679	-0.0622	0.8652	0.8723	0.8778	0.8724	0.8667	0.8712	-0.0486	-0.0421
	10.26	0.9577	0.916	0.9669	0.8816	0.8736	0.8897	-0.1008	-0.0731	-0.0699	0.8884	0.8857	0.8878	-0.0763	-0.0645	-0.0587		10.26	0.8836	0.8615	0.8703	0.86	0.8756	0.8721	-0.0401	-0.0415	-0.0415	-0.0463	-0.0455	-0.0447	0.8534	0.8692	0.87		10.26	-0.1109	-0.099	-0.1124	-0.0626	-0.0673	-0.0632	0.8644	0.8703	0.8777	0.8704	0.8667	0.8693	-0.0486	-0.0426
	10.51	0.9462	0.9156	0.9696	0.8877	0.8704	0.8835	-0.1017	-0.0739	-0.0695	0.8889	0.887	0.8856	-0.0772	-0.0647	-0.0589		10.51	0.88	0.8593	0.8677	0.8616	0.872	0.8725	-0.0403	-0.0414	-0.0419	-0.0464	-0.0459	-0.0449	0.8523	0.8669	0.8723		10.51	-0.1113	-0.0995	-0.1127	-0.0631	-0.0683	-0.063	0.863	0.8711	0.8768	0.8714	0.8675	0.8652	-0.0491	-0.0431
	10.76	0.943	0.9115	0.9779	0.8798	0.8722	0.8824	-0.1021	-0.074	-0.07	0.8907	0.8879	0.888	-0.0772	-0.0651	-0.0589		10.76	0.8767	0.8578	0.8638	0.8592	0.8673	0.8694	-0.0405	-0.0425	-0.0419	-0.0468	-0.046	-0.0453	0.8508	0.8625	0.8714		10.76	-0.1119	-0.1003	-0.1135	-0.0635	-0.0684	-0.063	0.8613	0.8702	0.8771	0.8669	0.8662	0.8602	-0.0496	-0.0434
	11.01	0.9445	0.908	0.9645	0.8748	0.8707	0.8817	-0.1033	-0.0744	-0.0706	0.8903	0.8844	0.8866	-0.0785	-0.0661	-0.0591		11.01	0.8752	0.8586	0.8585	0.8593	0.8673	0.8694	-0.0414	-0.0429	-0.0419	-0.0471	-0.0461	-0.0453	0.8488	0.8575	0.8688		11.01	-0.1126	-0.1007	-0.114	-0.0636	-0.0689	-0.0636	0.8538	0.8692	0.8757	0.8633	0.8645	0.862	-0.0496	-0.0428
	11.26	0.9339	0.9049	0.961	0.8692	0.8683	0.8808	-0.1042	-0.0751	-0.0708	0.8862	0.8824	0.8822	-0.0785	-0.0659	-0.0598		11.26	0.8734	0.8553	0.8541	0.8612	0.867	0.8678	-0.0416	-0.0432	-0.0427	-0.0474	-0.0463	-0.0456	0.8485	0.8558	0.8682		11.26	-0.1129	-0.101	-0.1163	-0.064	-0.0694	-0.0638	0.8522	0.8727	0.8726	0.8581	0.8637	0.8612	-0.0505	-0.0434
	11.51	0.9366	0.903	0.9656	0.8701	0.8638	0.8738	-0.105	-0.0748	-0.071	0.8885	0.8795	0.8778	-0.08	-0.0669	-0.0599		11.51	0.8714	0.8525	0.8519	0.8602	0.8653	0.8669	-0.0418	-0.0438	-0.0428	-0.0471	-0.0464	-0.0456	0.8465	0.8555	0.8694		11.51	-0.1139	-0.1014	-0.1167	-0.0643	-0.0695	-0.0643	0.847	0.8655	0.8688	0.849	0.861	0.8557	-0.0506	-0.0437
	11.76	0.9328	0.9035	0.9595	0.868	0.86	0.8723	-0.1058	-0.0759	-0.0711	0.8867	0.8776	0.8735	-0.0803	-0.0674	-0.0599		11.76	0.8712	0.8483	0.8503	0.8575	0.8627	0.8627	-0.0422	-0.0437	-0.043	-0.0477	-0.0468	-0.0461	0.8431	0.8551	0.8669		11.76	-0.1143	-0.1022	-0.1167	-0.065	-0.0697	-0.064	0.8467	0.8606	0.8628	0.8464	0.858	0.854	-0.0511	-0.0445
	12.01	0.9292	0.9017	0.9589	0.8672	0.8577	0.8689	-0.1061	-0.0765	-0.0719	0.8863	0.8727	0.8706	-0.0809	-0.0671	-0.0601		12.01	0.8681	0.8449	0.8476	0.8562	0.864	0.86	-0.043	-0.0442	-0.0437	-0.0481	-0.0473	-0.0462	0.838	0.8535	0.8653		12.01	-0.1148	-0.1027	-0.1176	-0.0663	-0.0705	-0.0646	0.8433	0.8582	0.8597	0.8455	0.8546	0.855	-0.0509	-0.045
	12.26	0.9257	0.8962	0.9611	0.8679	0.8514	0.8647	-0.1068	-0.0768	-0.0719	0.8852	0.8676	0.8709	-0.0811	-0.0677	-0.0605		12.26	0.864	0.8424	0.8443	0.8533	0.86	0.8564	-0.0426	-0.0441	-0.0439	-0.0484	-0.0473	-0.0465	0.8383	0.8529	0.8615		12.26	-0.1155	-0.1032	-0.1186	-0.0668	-0.0708	-0.0647	0.8433	0.853	0.8584	0.8468	0.8549	0.852	-0.0511	-0.0445
	12.51	0.9292	0.8949	0.9609	0.8667	0.8468	0.8604	-0.1074	-0.0771	-0.0718	0.8788	0.8595	0.87	-0.0817	-0.0685	-0.0611		12.51	0.8672	0.8389	0.8407	0.8498	0.8545	0.8538	-0.0429	-0.0436	-0.0438	-0.0485	-0.0477	-0.0473	0.8356	0.852	0.8604		12.51	-0.1159	-0.1036	-0.1188	-0.0666	-0.0712	-0.0652	0.8432	0.8474	0.8582	0.8467	0.8563	0.8466	-0.0514	-0.0459
	12.76	0.9302	0.8952	0.9582	0.865	0.845	0.8586	-0.1075	-0.0775	-0.0722	0.8813	0.8533	0.8689	-0.0818	-0.0684	-0.0614		12.76	0.8657	0.8338	0.839	0.8495	0.852	0.8519	-0.0436	-0.0443	-0.0441	-0.0489	-0.0484	-0.0471	0.8329	0.85	0.8586		12.76	-0.1162	-0.1042	-0.1191	-0.0677	-0.0715	-0.0652	0.8381	0.8406	0.8568	0.8441	0.854	0.8402	-0.0516	-0.0456
	13.01	0.9336	0.8882	0.9529	0.8631	0.8447	0.8567	-0.1083	-0.0779	-0.073	0.8779	0.8571	0.8639	-0.083	-0.0698	-0.062		13.01	0.8589	0.831	0.836	0.8454	0.8506	0.8498	-0.0437	-0.0445	-0.0445	-0.0489	-0.0485	-0.0475	0.8318	0.8496	0.857		13.01	-0.1168	-0.1052	-0.1198	-0.0677	-0.0715	-0.0658	0.8385	0.8384	0.8545	0.843	0.8509	0.8322	-0.0517	-0.0455
	13.26	0.9308	0.8829	0.95	0.8618	0.8388	0.8514	-0.1084	-0.0784	-0.0732	0.8793	0.8583	0.8628	-0.0838	-0.0695	-0.0613		13.26	0.8602	0.8317	0.8331	0.8397	0.8494	0.8481	-0.0441	-0.0448	-0.0447	-0.0496	-0.0488	-0.0479	0.8278	0.8497	0.8524		13.26	-0.1173	-0.1054	-0.1199	-0.0679	-0.0723	-0.066	0.8357	0.8349	0.8541	0.8383	0.8468	0.828	-0.053	-0.0461
	13.51	0.9322	0.8798	0.95	0.861	0.8386	0.8443	-0.109	-0.0784	-0.0731	0.8779	0.8561	0.8596	-0.0838	-0.0696	-0.0619		13.51	0.8614	0.8278	0.8341	0.8331	0.8424	0.8469	-0.044	-0.0448	-0.0444	-0.0496	-0.049	-0.0479	0.8221	0.8499	0.8522		13.51	-0.1179	-0.1054	-0.1199	-0.0684	-0.0722	-0.066	0.8347	0.8316	0.8497	0.8331	0.8445	0.8237	-0.0523	-0.0462
	13.76	0.9305	0.8764	0.9453	0.859	0.8371	0.8437	-0.109	-0.0787	-0.0737	0.8782	0.8509	0.8569	-0.0847	-0.0704	-0.0622		13.76	0.8544	0.8223	0.8309	0.8274	0.8407	0.8405	-0.0451	-0.0446	-0.0448	-0.0502	-0.0495	-0.0483	0.82	0.8453	0.8496		13.76	-0.1181	-0.1062	-0.1211	-0.0685	-0.0726	-0.0666	0.8331	0.8298	0.8457	0.83	0.8429	0.8156	-0.0531	-0.0466
	14.01	0.9346	0.8711	0.9371	0.8589	0.8331	0.8415	-0.11	-0.0792	-0.074	0.8638	0.8449	0.8573	-0.0854	-0.0705	-0.0624		14.01	0.8511	0.8156	0.8239	0.8279	0.839	0.8366	-0.0444	-0.045	-0.0449	-0.0502	-0.0498	-0.0489	0.8155	0.8379	0.8482		14.01	-0.1187	-0.1066	-0.1209	-0.069	-0.0731	-0.0673	0.8258	0.8191	0.8394	0.8231	0.8379	0.8119	-0.053	-0.0462
	14.26	0.9266	0.8708	0.9432	0.8585	0.8237	0.8399	-0.1106	-0.0799	-0.0738	0.8636	0.844	0.8512	-0.0863	-0.0712	-0.0628		14.26	0.8477	0.8172	0.8193	0.824	0.8359	0.8358	-0.0444	-0.0455	-0.045	-0.0508	-0.0499	-0.0487	0.81	0.8325	0.8453		14.26	-0.1189	-0.107	-0.1217	-0.0695	-0.0732	-0.0675	0.8193	0.8161	0.8354	0.8182	0.8343	0.8125	-0.0537	-0.0466
	14.52	0.9204	0.8741	0.9389	0.8539	0.8191	0.8304	-0.1113	-0.0794	-0.0745	0.8571	0.8452	0.8458	-0.0859	-0.072	-0.0635		14.52	0.8449	0.8155	0.8117	0.8202	0.8378	0.8343	-0.0448	-0.0453	-0.0459	-0.0507	-0.0504	-0.0492	0.8065	0.8294	0.843		14.52	-0.1196	-0.1077	-0.1218	-0.0694	-0.0732	-0.0673	0.8164	0.8077	0.8323	0.8131	0.8285	0.8106	-0.0531	-0.0473
	14.77	0.9145	0.8736	0.931	0.849	0.8145	0.825	-0.1119	-0.0801	-0.0749	0.8576	0.8444	0.839	-0.0868	-0.0721	-0.0635		14.77	0.8437	0.8117	0.8078	0.8139	0.8312	0.8308	-0.0451	-0.0457	-0.0452	-0.0521	-0.0505	-0.0493	0.8044	0.8266	0.8354		14.77	-0.1195	-0.1077	-0.1224	-0.0699	-0.0738	-0.0679	0.8107	0.8072	0.8265	0.81	0.8243	0.8103	-0.0539	-0.0472
	15.02	0.9118	0.8706	0.9427	0.8488	0.8122	0.8219	-0.1116	-0.0805	-0.0752	0.8515	0.8419	0.8392	-0.0875	-0.0721	-0.064		15.02	0.8373	0.8111	0.8056	0.8056	0.8222	0.8286	-0.0453	-0.046	-0.046	-0.0521	-0.0512	-0.0498	0.8004	0.8235	0.8326		15.02	-0.1201	-0.1084	-0.1229	-0.0702	-0.0739	-0.0692	0.8032	0.8059	0.8195	0.8067	0.8189	0.8051	-0.0544	-0.047
	15.27	0.9047	0.87	0.9323	0.8443	0.8098	0.8195	-0.1122	-0.0817	-0.075	0.8448	0.8403	0.8337	-0.0878	-0.0729	-0.0645		15.27	0.8321	0.8066	0.8031	0.7997	0.8171	0.8232	-0.0457	-0.0463	-0.0461	-0.0523	-0.0512	-0.0495	0.7951	0.8194	0.8311		15.27	-0.1205	-0.1085	-0.1233	-0.0704	-0.0749	-0.0697	0.7996	0.807	0.8153	0.8023	0.8139	0.8016	-0.0547	-0.0478
	15.52	0.9019	0.8661	0.9215	0.8409	0.8067	0.8118	-0.1126	-0.0815	-0.0755	0.8457	0.8334	0.8316	-0.0891	-0.0735	-0.0642		15.52	0.8294	0.8028	0.8025	0.7971	0.8182	0.8212	-0.0457	-0.0466	-0.0462	-0.0525	-0.0511	-0.0502	0.7932	0.8139	0.8287		15.52	-0.1213	-0.1093	-0.1238	-0.0708	-0.0748	-0.07	0.797	0.8014	0.8148	0.7948	0.8057	0.7978	-0.0548	-0.0476
	15.77	0.8987	0.862	0.9261	0.8387	0.8022	0.8066	-0.1129	-0.0825	-0.076	0.8368	0.8317	0.8297	-0.089	-0.0732	-0.0641		15.77	0.8267	0.7951	0.7993	0.8007	0.8146	0.8156	-0.0459	-0.0463	-0.046	-0.0524	-0.0522	-0.0507	0.7896	0.8092	0.8247		15.77	-0.1214	-0.1096	-0.1237	-0.0712	-0.0749	-0.0706	0.7918	0.7989	0.8099	0.7897	0.8033	0.796	-0.0546	-0.0479
	16.02	0.8961	0.8579	0.9209	0.8344	0.8018	0.8004	-0.1134	-0.0818	-0.076	0.8398	0.8271	0.8226	-0.0892	-0.0732	-0.065		16.02	0.8206	0.7927	0.7949	0.7968	0.8136	0.8122	-0.0467	-0.0474	-0.0465	-0.0529	-0.052	-0.0506	0.7847	0.8047	0.8232		16.02	-0.1219	-0.11	-0.1246	-0.0716	-0.0753	-0.0705	0.7879	0.7949	0.8038	0.7875	0.7976	0.7921	-0.0556	-0.0482
	16.27	0.8944	0.8506	0.9137	0.8313	0.8005	0.7948	-0.1143	-0.0823	-0.0766	0.836	0.8221	0.8166	-0.0906	-0.0735	-0.0647		16.27	0.8133	0.7876	0.7848	0.7944	0.8109	0.8062	-0.0468	-0.0472	-0.0464	-0.053	-0.0525	-0.0507	0.7812	0.8057	0.8189		16.27	-0.1226	-0.111	-0.1248	-0.0713	-0.077	-0.0706	0.7822	0.79	0.7991	0.7838	0.7929	0.7874	-0.0553	-0.0481
	16.52	0.8929	0.8457	0.9064	0.8266	0.7991	0.7901	-0.1141	-0.0828	-0.0762	0.8376	0.8186	0.8141	-0.0903	-0.0749	-0.065		16.52	0.8112	0.78	0.7864	0.7862	0.8083	0.8067	-0.0466	-0.0471	-0.0469	-0.0532	-0.0529	-0.0508	0.7773	0.8054	0.8161		16.52	-0.1225	-0.1109	-0.1249	-0.0717	-0.0769	-0.0711	0.7793	0.7866	0.7975	0.782	0.7925	0.7809	-0.0559	-0.0487
	16.77	0.8848	0.8406	0.9063	0.8247	0.795	0.7854	-0.1151	-0.0834	-0.0774	0.8329	0.817	0.8117	-0.0911	-0.0748	-0.0654		16.77	0.8103	0.7775	0.7844	0.7824	0.8045	0.804	-0.0467	-0.0478	-0.0478	-0.054	-0.0529	-0.051	0.7763	0.8011	0.8135		16.77	-0.1234	-0.1113	-0.1257	-0.0723	-0.0772	-0.0708	0.7755	0.7863	0.7931	0.7775	0.7867	0.7716	-0.056	-0.0488
	17.02	0.8856	0.8377	0.9011	0.8203	0.7891	0.7846	-0.1152	-0.0837	-0.0772	0.8269	0.8189	0.8089	-0.0916	-0.0747	-0.0663		17.02	0.8113	0.7756	0.7791	0.7774	0.8006	0.8014	-0.0486	-0.0469	-0.0476	-0.0535	-0.0535	-0.0511	0.7737	0.7973	0.8134		17.02	-0.1235	-0.1115	-0.1261	-0.0723	-0.0778	-0.0712	0.7701	0.7844	0.7923	0.7769	0.7855	0.7697	-0.0557	-0.049
	17.27	0.8854	0.8328	0.8962	0.8123	0.788	0.7819	-0.1157	-0.0843	-0.0775	0.8248	0.8127	0.808	-0.0925	-0.0753	-0.0663		17.27	0.81	0.7695	0.777	0.7753	0.7944	0.7962	-0.0491	-0.0474	-0.0471	-0.054	-0.0541	-0.0519	0.7693	0.792	0.8124		17.27	-0.1242	-0.1122	-0.1265	-0.0726	-0.0773	-0.0722	0.7678	0.7813	0.7872	0.7766	0.781	0.7687	-0.0559	-0.0487
	17.52	0.8713	0.8351	0.8879	0.8097	0.7854	0.7787	-0.1158	-0.0839	-0.0798	0.8193	0.8086	0.803	-0.0925	-0.075	-0.0662		17.52	0.8095	0.7652	0.7738	0.7767	0.7875	0.794	-0.0507	-0.0478	-0.0479	-0.054	-0.0541	-0.052	0.767	0.7862	0.8101		17.52	-0.1247	-0.1122	-0.1267	-0.0736	-0.0781	-0.0726	0.767	0.7742	0.785	0.7728	0.7779	0.7653	-0.0571	-0.05
	17.77	0.8723	0.8292	0.8887	0.8101	0.7811	0.7778	-0.1163	-0.0847	-0.0801	0.8205	0.8073	0.7982	-0.0935	-0.0763	-0.0659		17.77	0.807	0.7603	0.7741	0.7706	0.7838	0.7943	-0.051	-0.0479	-0.0482	-0.0542	-0.054	-0.0521	0.7636	0.7857	0.8041		17.77	-0.1244	-0.1128	-0.1274	-0.0734	-0.0785	-0.0736	0.7621	0.7696	0.7792	0.7653	0.7715	0.76	-0.0568	-0.0498
	18.02	0.8711	0.8257	0.8893	0.8081	0.777	0.7733	-0.1168	-0.0842	-0.0803	0.8174	0.8036	0.796	-0.0933	-0.0762	-0.0666		18.02	0.8024	0.7583	0.774	0.7709	0.7764	0.7921	-0.0508	-0.0482	-0.0482	-0.0543	-0.0544	-0.0524	0.7587	0.7844	0.8004		18.02	-0.1251	-0.1136	-0.1273	-0.0736	-0.079	-0.0731	0.7597	0.7665	0.7741	0.7632	0.7682	0.7569	-0.0568	-0.0503
	18.27	0.8687	0.8209	0.8862	0.8069	0.7753	0.7713	-0.1168	-0.0848	-0.0806	0.8151	0.8028	0.791	-0.0941	-0.076	-0.0668		18.27	0.8006	0.7558	0.7703	0.7668	0.7754	0.7886	-0.0517	-0.0482	-0.0486	-0.0548	-0.0548	-0.0526	0.7566	0.7825	0.7947		18.27	-0.1254	-0.1138	-0.1278	-0.0743	-0.0791	-0.0738	0.755	0.7633	0.7709	0.761	0.7641	0.7539	-0.0574	-0.0495
	18.52	0.8621	0.8155	0.8767	0.8074	0.7691	0.7689	-0.1173	-0.0851	-0.0806	0.8132	0.7995	0.79	-0.0943	-0.0769	-0.0673		18.52	0.8022	0.7561	0.7678	0.765	0.7679	0.7836	-0.0518	-0.0489	-0.049	-0.0546	-0.0549	-0.0526	0.7552	0.7811	0.7926		18.52	-0.1258	-0.1137	-0.1278	-0.0739	-0.0792	-0.0738	0.7549	0.7605	0.7698	0.7567	0.7576	0.753	-0.0575	-0.05
	18.77	0.8661	0.8079	0.87	0.8048	0.7671	0.7682	-0.1178	-0.086	-0.0805	0.811	0.7973	0.7843	-0.0951	-0.0768	-0.0673		18.77	0.8004	0.7531	0.7659	0.761	0.7617	0.7781	-0.0518	-0.0489	-0.0488	-0.0551	-0.0548	-0.053	0.7548	0.7763	0.7864		18.77	-0.1261	-0.1148	-0.1282	-0.0741	-0.0798	-0.074	0.7523	0.7574	0.7662	0.7483	0.7535	0.7506	-0.0577	-0.0508
	19.02	0.8593	0.8022	0.8716	0.8019	0.7631	0.7643	-0.1183	-0.0863	-0.0812	0.8097	0.7939	0.7863	-0.0955	-0.0769	-0.0677		19.02	0.7934	0.7486	0.7581	0.7578	0.7552	0.7727	-0.0518	-0.0488	-0.0484	-0.0556	-0.0558	-0.0537	0.7509	0.7743	0.7857		19.02	-0.127	-0.1149	-0.1286	-0.0749	-0.08	-0.0744	0.7498	0.7518	0.763	0.746	0.7496	0.7467	-0.0581	-0.0505
	19.27	0.8567	0.8011	0.8686	0.7989	0.7591	0.7603	-0.1182	-0.0864	-0.0816	0.8053	0.7913	0.782	-0.0961	-0.0777	-0.0682		19.27	0.7918	0.7458	0.756	0.7537	0.7541	0.7704	-0.0524	-0.0491	-0.0491	-0.0559	-0.0559	-0.0534	0.7467	0.7706	0.7791		19.27	-0.1269	-0.1152	-0.1292	-0.0747	-0.0804	-0.0748	0.7448	0.7497	0.759	0.7449	0.7471	0.7449	-0.0582	-0.051
	19.52	0.8571	0.8003	0.8617	0.7946	0.7548	0.7592	-0.1192	-0.0865	-0.0814	0.8043	0.7913	0.7803	-0.0967	-0.0778	-0.068		19.52	0.7901	0.7427	0.7558	0.7533	0.7531	0.7716	-0.0524	-0.0497	-0.0493	-0.0561	-0.0559	-0.0535	0.7448	0.7671	0.7755		19.52	-0.1276	-0.1159	-0.1293	-0.0751	-0.0804	-0.075	0.7425	0.7512	0.754	0.7392	0.7454	0.7413	-0.0586	-0.0508
	19.77	0.8571	0.7955	0.8608	0.7947	0.7512	0.7557	-0.1193	-0.0874	-0.0818	0.803	0.7884	0.7784	-0.097	-0.0773	-0.0684		19.77	0.7867	0.7405	0.7556	0.7491	0.7515	0.7702	-0.0526	-0.0495	-0.0496	-0.0567	-0.0561	-0.0535	0.7426	0.7635	0.772		19.77	-0.1276	-0.1164	-0.1296	-0.0753	-0.0805	-0.0752	0.7415	0.7509	0.7535	0.7365	0.7458	0.7355	-0.0585	-0.0512
	20.02	0.8501	0.7895	0.856	0.7939	0.746	0.7532	-0.1201	-0.0873	-0.0824	0.8021	0.7859	0.7768	-0.0976	-0.0782	-0.0684		20.02	0.7862	0.7374	0.7513	0.7496	0.7493	0.7666	-0.0526	-0.0495	-0.0496	-0.0562	-0.0563	-0.0544	0.7428	0.7617	0.7712		20.02	-0.1283	-0.1164	-0.1304	-0.0758	-0.0808	-0.0751	0.7405	0.7508	0.7536	0.7327	0.7453	0.7336	-0.0585	-0.0513
	20.27	0.8464	0.7848	0.8514	0.7871	0.746	0.7496	-0.1192	-0.0875	-0.0818	0.7983	0.7852	0.7724	-0.0987	-0.0784	-0.0685		20.27	0.788	0.7357	0.7498	0.7444	0.7466	0.763	-0.0527	-0.0499	-0.0495	-0.0561	-0.0567	-0.0539	0.7381	0.7646	0.7712		20.27	-0.1283	-0.1166	-0.1303	-0.0759	-0.0815	-0.0756	0.7376	0.7475	0.7506	0.732	0.7446	0.7349	-0.0584	-0.0515
	20.52	0.8434	0.7809	0.8498	0.7816	0.7391	0.7441	-0.1209	-0.0872	-0.0823	0.7867	0.7787	0.7695	-0.0985	-0.0782	-0.0687		20.52	0.7803	0.7331	0.7475	0.7438	0.7462	0.7607	-0.053	-0.0499	-0.05	-0.057	-0.057	-0.0547	0.7372	0.7637	0.7708		20.52	-0.1286	-0.1178	-0.1306	-0.0766	-0.0819	-0.0762	0.7368	0.7444	0.7471	0.7309	0.7427	0.7321	-0.0587	-0.0518
	20.77	0.8361	0.7801	0.8407	0.7766	0.7329	0.7406	-0.1207	-0.0878	-0.0829	0.795	0.7757	0.7653	-0.099	-0.0794	-0.0698		20.77	0.7786	0.7314	0.7438	0.7427	0.7463	0.7614	-0.0533	-0.0504	-0.0505	-0.0569	-0.0569	-0.0548	0.7365	0.7601	0.7693		20.77	-0.129	-0.1177	-0.1312	-0.0761	-0.0819	-0.076	0.7324	0.7428	0.7464	0.7287	0.7403	0.7296	-0.0592	-0.0514
	21.02	0.8323	0.772	0.8305	0.7741	0.7254	0.738	-0.121	-0.0878	-0.0827	0.7887	0.7757	0.7621	-0.0985	-0.0795	-0.0698		21.02	0.7758	0.7302	0.7419	0.7431	0.7438	0.7599	-0.0533	-0.0497	-0.0502	-0.057	-0.0576	-0.0557	0.7365	0.7567	0.7677		21.02	-0.1295	-0.1176	-0.1313	-0.0768	-0.0821	-0.076	0.733	0.7413	0.7423	0.7255	0.7353	0.7304	-0.0599	-0.0541
	21.27	0.8287	0.7695	0.8291	0.7706	0.7247	0.7377	-0.1216	-0.0888	-0.0831	0.7875	0.774	0.7622	-0.099	-0.0796	-0.0699		21.27	0.7725	0.7269	0.7431	0.7385	0.7448	0.7592	-0.0537	-0.051	-0.0503	-0.0574	-0.0577	-0.0555	0.7335	0.7568	0.7655		21.27	-0.1301	-0.1183	-0.1318	-0.0766	-0.0828	-0.0763	0.731	0.7379	0.7423	0.722	0.7347	0.7272	-0.06	-0.0544
	21.53	0.8251	0.767	0.827	0.7702	0.7228	0.7342	-0.1216	-0.0892	-0.0836	0.7886	0.7717	0.7603	-0.0997	-0.08	-0.0706		21.53	0.7706	0.7231	0.7429	0.7368	0.745	0.7585	-0.0538	-0.0507	-0.0508	-0.0582	-0.0575	-0.0555	0.7295	0.7564	0.7621		21.53	-0.1301	-0.1186	-0.1319	-0.0773	-0.0824	-0.0772	0.7276	0.7349	0.7407	0.7189	0.7342	0.7262	-0.0606	-0.0546
	21.78	0.8225	0.7623	0.8246	0.7694	0.7187	0.7297	-0.1219	-0.089	-0.084	0.7842	0.7671	0.7588	-0.1003	-0.0804	-0.0705		21.78	0.7659	0.7214	0.7447	0.7366	0.7444	0.7558	-0.0537	-0.0511	-0.0509	-0.0581	-0.0582	-0.0555	0.7264	0.7487	0.7597		21.78	-0.1306	-0.1188	-0.1322	-0.077	-0.0829	-0.0768	0.7225	0.7301	0.7382	0.7176	0.7319	0.7227	-0.0601	-0.0543
	22.03	0.8145	0.76	0.817	0.7619	0.7141	0.726	-0.1227	-0.0896	-0.0836	0.7812	0.7595	0.7561	-0.1007	-0.0805	-0.071		22.03	0.7606	0.7191	0.7423	0.7337	0.7372	0.7524	-0.0538	-0.0513	-0.0507	-0.0582	-0.0578	-0.056	0.7249	0.7486	0.754		22.03	-0.1309	-0.1195	-0.1327	-0.0774	-0.0827	-0.0769	0.7198	0.7299	0.7357	0.7141	0.7324	0.7228	-0.0601	-0.0542
	22.28	0.8111	0.7555	0.8162	0.7619	0.7126	0.7246	-0.1228	-0.0891	-0.0843	0.778	0.7555	0.7543	-0.1009	-0.0808	-0.0713		22.28	0.7602	0.7178	0.7379	0.7292	0.7291	0.7499	-0.0541	-0.0514	-0.0508	-0.0598	-0.0583	-0.0561	0.7214	0.7515	0.7506		22.28	-0.1313	-0.1197	-0.1325	-0.0776	-0.0831	-0.0772	0.7176	0.7305	0.7378	0.7113	0.7328	0.725	-0.0603	-0.055
	22.53	0.8107	0.7513	0.8088	0.7658	0.711	0.7237	-0.1228	-0.0902	-0.0845	0.7728	0.7526	0.756	-0.1014	-0.0806	-0.0707		22.53	0.759	0.7204	0.737	0.7263	0.7264	0.7468	-0.0552	-0.0515	-0.0518	-0.0599	-0.0584	-0.0563	0.7184	0.7495	0.7501		22.53	-0.1316	-0.1197	-0.1331	-0.0774	-0.0836	-0.0773	0.7138	0.7293	0.7391	0.7111	0.7299	0.7275	-0.0607	-0.0549
	22.78	0.8055	0.7454	0.8048	0.7636	0.7089	0.7203	-0.1233	-0.0899	-0.0845	0.7702	0.7545	0.7548	-0.1014	-0.0811	-0.0712		22.78	0.7586	0.7175	0.7353	0.7227	0.7256	0.7404	-0.0549	-0.0516	-0.0518	-0.0601	-0.0588	-0.0566	0.7164	0.7482	0.7467		22.78	-0.1319	-0.1203	-0.1336	-0.0777	-0.0838	-0.0776	0.7122	0.7275	0.7364	0.7124	0.7292	0.7226	-0.0608	-0.0552
	23.03	0.801	0.7401	0.8039	0.7602	0.7068	0.7211	-0.1236	-0.09	-0.0847	0.7708	0.7496	0.7552	-0.1024	-0.0812	-0.0706		23.03	0.7562	0.7162	0.7304	0.7226	0.722	0.7343	-0.0545	-0.0517	-0.0518	-0.0601	-0.0588	-0.057	0.7143	0.7458	0.7476		23.03	-0.1327	-0.1206	-0.1334	-0.0783	-0.0841	-0.0778	0.7133	0.729	0.7348	0.712	0.7261	0.7193	-0.061	-0.0554
	23.28	0.7936	0.7365	0.7966	0.7564	0.7052	0.7235	-0.1239	-0.0905	-0.0845	0.7701	0.7451	0.7516	-0.1027	-0.0819	-0.071		23.28	0.7547	0.7127	0.7264	0.7219	0.7195	0.7308	-0.055	-0.0518	-0.0512	-0.0605	-0.0593	-0.0569	0.712	0.747	0.7478		23.28	-0.1324	-0.1209	-0.1343	-0.0787	-0.0839	-0.078	0.7102	0.7257	0.7354	0.7083	0.7254	0.7177	-0.061	-0.0554
	23.53	0.788	0.7293	0.7979	0.7565	0.7039	0.7229	-0.1247	-0.091	-0.0848	0.766	0.7389	0.7478	-0.102	-0.0817	-0.0716		23.53	0.7521	0.7102	0.7249	0.7211	0.7172	0.7293	-0.0553	-0.0516	-0.0518	-0.0606	-0.0595	-0.0571	0.7113	0.746	0.7431		23.53	-0.1331	-0.1212	-0.1344	-0.0784	-0.0844	-0.0784	0.7071	0.7234	0.731	0.708	0.7224	0.7142	-0.0613	-0.0555
	23.78	0.7885	0.7271	0.7907	0.7528	0.7048	0.7225	-0.1243	-0.0909	-0.0854	0.7624	0.7385	0.7473	-0.1029	-0.0823	-0.0721		23.78	0.7479	0.7085	0.7238	0.7221	0.7175	0.732	-0.0551	-0.0519	-0.0521	-0.0607	-0.0598	-0.0569	0.7105	0.7446	0.7433		23.78	-0.1331	-0.1215	-0.1348	-0.0786	-0.0847	-0.0786	0.7056	0.7228	0.7308	0.7048	0.7191	0.7115	-0.0615	-0.0563
	24.03	0.7806	0.7236	0.7914	0.7524	0.7019	0.7197	-0.1248	-0.0907	-0.086	0.7596	0.7333	0.745	-0.1031	-0.0815	-0.0722		24.03	0.7447	0.7052	0.7212	0.7201	0.7164	0.7332	-0.0548	-0.0525	-0.0522	-0.061	-0.0599	-0.0573	0.7118	0.7445	0.7417		24.03	-0.1332	-0.1218	-0.1365	-0.0792	-0.0842	-0.0791	0.7042	0.7231	0.7271	0.7022	0.7224	0.7115	-0.0616	-0.0562
	24.28	0.772	0.7203	0.7888	0.7391	0.7028	0.7179	-0.1251	-0.0907	-0.0857	0.7578	0.7307	0.7447	-0.1037	-0.0822	-0.0722		24.28	0.7418	0.7044	0.7218	0.7213	0.7157	0.7325	-0.0551	-0.052	-0.0529	-0.0612	-0.0602	-0.0579	0.7061	0.7445	0.7426		24.28	-0.1339	-0.1224	-0.1365	-0.0793	-0.0849	-0.0786	0.7043	0.7186	0.7257	0.7044	0.7234	0.7093	-0.062	-0.0565
	24.53	0.7695	0.7184	0.7894	0.7424	0.7002	0.7144	-0.1255	-0.0913	-0.0859	0.7611	0.7335	0.7445	-0.1037	-0.0825	-0.073		24.53	0.7392	0.7034	0.7203	0.7201	0.715	0.7316	-0.0555	-0.0523	-0.0524	-0.0611	-0.0601	-0.0576	0.7048	0.7412	0.7411		24.53	-0.1342	-0.1226	-0.1374	-0.0799	-0.0854	-0.0789	0.7043	0.7166	0.7237	0.709	0.72	0.7117	-0.0624	-0.0571
	24.78	0.7667	0.7146	0.7934	0.7449	0.7	0.7104	-0.1257	-0.0911	-0.0862	0.7617	0.7354	0.7469	-0.1048	-0.0827	-0.0726		24.78	0.7362	0.7008	0.7204	0.7192	0.7172	0.7305	-0.0559	-0.0528	-0.0526	-0.0613	-0.0605	-0.0579	0.7055	0.7395	0.7407		24.78	-0.1343	-0.1231	-0.1372	-0.0798	-0.0858	-0.079	0.7002	0.7153	0.7252	0.7047	0.7167	0.7083	-0.062	-0.0566
	25.03	0.7618	0.7124	0.7826	0.7378	0.698	0.7073	-0.126	-0.0917	-0.0862	0.7589	0.7337	0.7439	-0.1046	-0.0833	-0.0721		25.03	0.7338	0.6971	0.7184	0.7158	0.7153	0.7283	-0.0563	-0.053	-0.0524	-0.0613	-0.0607	-0.0583	0.7047	0.736	0.7431		25.03	-0.1348	-0.1231	-0.1378	-0.0798	-0.0851	-0.0792	0.7009	0.7139	0.7221	0.7054	0.7169	0.7051	-0.0621	-0.0573
	25.28	0.7603	0.7108	0.7778	0.7392	0.6908	0.7021	-0.1268	-0.0922	-0.0863	0.7584	0.7322	0.7419	-0.1047	-0.0829	-0.0727		25.28	0.7292	0.6963	0.7162	0.7152	0.7165	0.7273	-0.0563	-0.053	-0.0527	-0.0613	-0.0609	-0.0582	0.7036	0.734	0.7417		25.28	-0.1351	-0.1233	-0.1383	-0.0804	-0.0858	-0.0797	0.7008	0.7139	0.7196	0.7061	0.7145	0.7057	-0.0623	-0.0569
	25.53	0.7533	0.706	0.7813	0.7386	0.6887	0.7019	-0.1263	-0.0922	-0.0863	0.7595	0.7338	0.7401	-0.1053	-0.0838	-0.0731		25.53	0.7236	0.6979	0.7138	0.7145	0.7121	0.7254	-0.0565	-0.0532	-0.0529	-0.0619	-0.0611	-0.0584	0.703	0.7318	0.7395		25.53	-0.1355	-0.124	-0.1379	-0.0802	-0.0859	-0.0793	0.7009	0.7143	0.7168	0.7006	0.7092	0.7037	-0.0625	-0.057
	25.78	0.7513	0.704	0.7766	0.7358	0.6909	0.701	-0.1268	-0.0924	-0.0869	0.7603	0.7328	0.7386	-0.1054	-0.0833	-0.0738		25.78	0.7223	0.698	0.7127	0.7131	0.7088	0.7232	-0.0568	-0.0533	-0.053	-0.0622	-0.0611	-0.0587	0.7029	0.7255	0.7344		25.78	-0.1358	-0.1246	-0.1384	-0.0807	-0.0859	-0.0798	0.6997	0.7107	0.7157	0.698	0.7079	0.7008	-0.0629	-0.0569
	26.03	0.749	0.6969	0.7664	0.73	0.6905	0.7001	-0.1271	-0.0922	-0.0869	0.7576	0.7302	0.7367	-0.1062	-0.084	-0.0735		26.03	0.7213	0.6943	0.7125	0.7089	0.7089	0.7215	-0.0567	-0.0532	-0.0536	-0.0627	-0.0614	-0.0587	0.6996	0.722	0.7289		26.03	-0.136	-0.1249	-0.139	-0.081	-0.0862	-0.0798	0.6987	0.7057	0.7153	0.6949	0.7072	0.7009	-0.0632	-0.0571
	26.28	0.7468	0.6941	0.7633	0.7252	0.6871	0.7003	-0.1273	-0.0927	-0.087	0.7572	0.7291	0.7337	-0.1061	-0.084	-0.0729		26.28	0.7182	0.6962	0.7129	0.704	0.7055	0.7184	-0.0569	-0.0537	-0.0537	-0.0631	-0.0616	-0.0586	0.6973	0.72	0.7305		26.28	-0.1363	-0.1248	-0.1393	-0.0812	-0.0867	-0.0803	0.6989	0.7041	0.7155	0.6927	0.7077	0.7011	-0.0632	-0.0568
	26.53	0.7463	0.6903	0.7574	0.724	0.6845	0.6959	-0.1275	-0.0931	-0.0875	0.757	0.7268	0.7316	-0.1067	-0.084	-0.0737		26.53	0.7203	0.6954	0.7126	0.7006	0.7056	0.72	-0.057	-0.0534	-0.0538	-0.0632	-0.0616	-0.0591	0.6968	0.7208	0.7308		26.53	-0.1365	-0.125	-0.1392	-0.0813	-0.087	-0.0804	0.7003	0.7001	0.7125	0.6942	0.7092	0.6993	-0.0635	-0.0582
	26.78	0.7384	0.6838	0.7539	0.7222	0.6837	0.6945	-0.1278	-0.0928	-0.0873	0.7571	0.7254	0.7317	-0.1066	-0.0841	-0.0742		26.78	0.7176	0.693	0.7142	0.6999	0.7004	0.7173	-0.0573	-0.054	-0.0539	-0.0637	-0.062	-0.0595	0.6977	0.72	0.7307		26.78	-0.1373	-0.1256	-0.1399	-0.0816	-0.087	-0.0804	0.6982	0.6976	0.713	0.6934	0.7063	0.697	-0.0633	-0.0578
	27.03	0.7321	0.6791	0.7488	0.7197	0.685	0.6935	-0.1281	-0.093	-0.0881	0.754	0.7241	0.7293	-0.1071	-0.0845	-0.0741		27.03	0.7165	0.689	0.7141	0.7017	0.6948	0.7132	-0.0566	-0.0536	-0.0544	-0.0636	-0.0622	-0.0592	0.6954	0.7195	0.7274		27.03	-0.1374	-0.126	-0.1399	-0.0819	-0.0874	-0.0809	0.6932	0.6998	0.7129	0.6903	0.7038	0.6929	-0.0629	-0.0581
	27.28	0.7334	0.6763	0.747	0.7181	0.684	0.6917	-0.1284	-0.0937	-0.0883	0.7496	0.7257	0.7298	-0.107	-0.085	-0.0741		27.28	0.714	0.6884	0.7115	0.7021	0.6906	0.7095	-0.0579	-0.054	-0.0542	-0.0638	-0.0624	-0.0596	0.6911	0.7196	0.7237		27.28	-0.1376	-0.1264	-0.1402	-0.0827	-0.0875	-0.0818	0.6917	0.6986	0.7128	0.689	0.704	0.6934	-0.0634	-0.0583
	27.53	0.7279	0.6788	0.7438	0.7154	0.6806	0.6917	-0.1283	-0.0937	-0.0885	0.7497	0.7232	0.7277	-0.1073	-0.085	-0.0744		27.53	0.7128	0.6847	0.7082	0.7017	0.6894	0.7085	-0.0577	-0.0548	-0.0545	-0.0644	-0.0626	-0.0601	0.6917	0.716	0.7245		27.53	-0.1377	-0.1269	-0.1408	-0.0823	-0.0874	-0.0818	0.692	0.6977	0.7095	0.6839	0.7044	0.6927	-0.0635	-0.058
	27.78	0.7243	0.6795	0.7434	0.7121	0.6786	0.6898	-0.129	-0.0939	-0.0882	0.7471	0.7231	0.725	-0.1076	-0.0852	-0.0749		27.78	0.708	0.6824	0.7082	0.7037	0.689	0.7111	-0.058	-0.0545	-0.0547	-0.0641	-0.0627	-0.06	0.6905	0.713	0.724		27.78	-0.1384	-0.1271	-0.1408	-0.0827	-0.0878	-0.0818	0.6905	0.6977	0.709	0.6796	0.7048	0.6923	-0.0639	-0.0584
	28.03	0.7288	0.6783	0.7407	0.7127	0.6776	0.6899	-0.1291	-0.0943	-0.0884	0.7484	0.7233	0.7216	-0.1082	-0.0854	-0.0744		28.03	0.7106	0.6841	0.7038	0.7041	0.6904	0.7099	-0.0582	-0.0548	-0.0545	-0.0641	-0.0632	-0.0601	0.6914	0.7109	0.7225		28.03	-0.1384	-0.1272	-0.1416	-0.0829	-0.0879	-0.0824	0.6896	0.6984	0.7107	0.6826	0.7027	0.6918	-0.0643	-0.059
	28.28	0.7307	0.6771	0.7377	0.7124	0.6794	0.6895	-0.1299	-0.0942	-0.0887	0.7468	0.722	0.715	-0.1088	-0.0856	-0.0754		28.28	0.7106	0.6874	0.7026	0.704	0.6923	0.7082	-0.0582	-0.0547	-0.055	-0.0644	-0.0629	-0.0605	0.6902	0.7102	0.7218		28.28	-0.1387	-0.1276	-0.1419	-0.0827	-0.0881	-0.0825	0.6884	0.6975	0.7105	0.6838	0.6994	0.689	-0.0642	-0.0585
	28.53	0.7276	0.6778	0.7309	0.7147	0.6792	0.6903	-0.1303	-0.0946	-0.0893	0.7446	0.7228	0.7129	-0.1098	-0.086	-0.075		28.53	0.7085	0.6864	0.7012	0.7018	0.6895	0.7073	-0.0582	-0.0551	-0.0548	-0.0648	-0.0632	-0.0604	0.6902	0.7086	0.7206		28.53	-0.1392	-0.1274	-0.1416	-0.0834	-0.0883	-0.0823	0.6884	0.6965	0.7075	0.6857	0.6988	0.6868	-0.0642	-0.0586
	28.78	0.7291	0.6751	0.7277	0.7143	0.6806	0.6852	-0.1323	-0.0948	-0.0895	0.7442	0.7185	0.7122	-0.1095	-0.086	-0.0757		28.78	0.705	0.686	0.7013	0.7022	0.6899	0.7095	-0.0585	-0.0553	-0.0552	-0.0647	-0.0634	-0.0606	0.6902	0.7088	0.7185		28.78	-0.1396	-0.1284	-0.1422	-0.083	-0.0885	-0.083	0.6853	0.698	0.7061	0.6873	0.6977	0.686	-0.0647	-0.0592
	29.03	0.7262	0.6758	0.727	0.7155	0.6812	0.6835	-0.1315	-0.0955	-0.0893	0.7433	0.7187	0.7129	-0.11	-0.0855	-0.0753		29.03	0.7061	0.6882	0.7023	0.7028	0.688	0.7109	-0.0588	-0.0551	-0.0559	-0.0653	-0.0638	-0.061	0.6867	0.7105	0.7163		29.03	-0.1398	-0.1286	-0.1425	-0.0833	-0.089	-0.083	0.6829	0.6991	0.7089	0.6869	0.6963	0.6832	-0.0647	-0.0596
	29.28	0.7263	0.6746	0.7214	0.7056	0.6776	0.6828	-0.132	-0.0951	-0.0897	0.743	0.7183	0.7141	-0.1104	-0.0862	-0.0757		29.28	0.7058	0.69	0.7021	0.7021	0.6871	0.7092	-0.0587	-0.0551	-0.0555	-0.0646	-0.0637	-0.061	0.6859	0.7094	0.7164		29.28	-0.1401	-0.1286	-0.1424	-0.0833	-0.0889	-0.0827	0.6824	0.6976	0.7069	0.6852	0.6935	0.6793	-0.065	-0.0596
	29.54	0.7212	0.6733	0.7299	0.7112	0.6743	0.679	-0.1323	-0.0957	-0.0901	0.7402	0.7152	0.7154	-0.1107	-0.0872	-0.0758		29.54	0.704	0.6866	0.7011	0.702	0.6887	0.7077	-0.0585	-0.0553	-0.0553	-0.0656	-0.0641	-0.0612	0.6861	0.7105	0.7143		29.54	-0.1404	-0.1291	-0.1426	-0.0839	-0.0891	-0.0832	0.6803	0.6952	0.705	0.683	0.6933	0.6793	-0.0655	-0.0599
	29.79	0.7192	0.673	0.7286	0.7032	0.6745	0.6761	-0.133	-0.0957	-0.0901	0.7431	0.7103	0.717	-0.1108	-0.0871	-0.0763		29.79	0.7042	0.684	0.7013	0.7028	0.6898	0.7028	-0.0593	-0.056	-0.0561	-0.0653	-0.0645	-0.0611	0.6843	0.7091	0.7143		29.79	-0.1403	-0.1293	-0.1431	-0.0842	-0.0892	-0.0835	0.6826	0.6951	0.7046	0.6796	0.6937	0.6802	-0.0661	-0.0601
	30.04	0.7191	0.6726	0.7234	0.7017	0.676	0.6744	-0.133	-0.0958	-0.0902	0.7433	0.7089	0.7132	-0.1114	-0.0874	-0.0765		30.04	0.7027	0.6847	0.7046	0.701	0.688	0.7044	-0.0595	-0.0558	-0.0559	-0.0657	-0.0646	-0.0614	0.6841	0.7061	0.7114		30.04	-0.1409	-0.13	-0.144	-0.0845	-0.0892	-0.0839	0.6822	0.6966	0.7062	0.6787	0.6943	0.6814	-0.0657	-0.0602
	30.29	0.72	0.6694	0.7231	0.7084	0.6744	0.6714	-0.1331	-0.0963	-0.0903	0.7436	0.7081	0.7141	-0.112	-0.0876	-0.0768		30.29	0.6992	0.6824	0.7031	0.6996	0.6834	0.7034	-0.0589	-0.0555	-0.0563	-0.0656	-0.0647	-0.0618	0.6806	0.706	0.7076		30.29	-0.1413	-0.1298	-0.1436	-0.0845	-0.0891	-0.0835	0.6819	0.6958	0.7049	0.6773	0.6954	0.6833	-0.0657	-0.0606
	30.54	0.7175	0.6658	0.7136	0.7061	0.6676	0.6725	-0.1336	-0.096	-0.0907	0.7429	0.7082	0.7104	-0.1122	-0.087	-0.0768		30.54	0.702	0.6806	0.7042	0.6948	0.6804	0.7009	-0.0597	-0.0557	-0.0562	-0.066	-0.065	-0.0619	0.6848	0.7058	0.7063		30.54	-0.1415	-0.1304	-0.144	-0.0846	-0.0897	-0.0839	0.6821	0.6947	0.7029	0.6773	0.6919	0.6821	-0.0659	-0.0608
	30.79	0.7164	0.6649	0.7183	0.7053	0.6621	0.6708	-0.1335	-0.0961	-0.0907	0.7417	0.705	0.71	-0.1125	-0.0878	-0.0767		30.79	0.6999	0.6781	0.7047	0.6967	0.6815	0.6998	-0.0598	-0.0563	-0.0568	-0.0663	-0.0645	-0.0618	0.6877	0.7043	0.7051		30.79	-0.1417	-0.1304	-0.144	-0.085	-0.0898	-0.0838	0.683	0.6957	0.698	0.6801	0.6899	0.6789	-0.0667	-0.0603
	31.04	0.7126	0.6592	0.7161	0.7047	0.6585	0.6695	-0.1343	-0.0961	-0.0908	0.7394	0.7036	0.7098	-0.1124	-0.0887	-0.0771		31.04	0.6969	0.6782	0.7037	0.6946	0.6804	0.7017	-0.0597	-0.0566	-0.0566	-0.066	-0.0651	-0.0623	0.6866	0.7028	0.7048		31.04	-0.1423	-0.1309	-0.1445	-0.0845	-0.09	-0.0843	0.6826	0.6943	0.6927	0.6803	0.6879	0.6781	-0.0665	-0.0605
	31.29	0.713	0.657	0.7121	0.7065	0.6597	0.6674	-0.1343	-0.0969	-0.0912	0.7394	0.7033	0.7084	-0.1132	-0.0877	-0.0775		31.29	0.6986	0.6776	0.7033	0.6935	0.6789	0.7007	-0.06	-0.0568	-0.0566	-0.0668	-0.0655	-0.0622	0.6878	0.7006	0.7051		31.29	-0.1427	-0.1314	-0.1449	-0.085	-0.0904	-0.0841	0.6792	0.6919	0.6924	0.6811	0.6883	0.6817	-0.067	-0.0609
	31.54	0.7155	0.657	0.7063	0.7072	0.6613	0.6697	-0.1351	-0.0967	-0.0914	0.7374	0.7028	0.7057	-0.1135	-0.0879	-0.0771		31.54	0.6985	0.6794	0.7055	0.6944	0.6781	0.7	-0.0604	-0.0563	-0.0569	-0.0671	-0.065	-0.0622	0.6876	0.7001	0.7054		31.54	-0.1427	-0.1313	-0.1448	-0.0853	-0.0904	-0.0844	0.6746	0.6911	0.6941	0.6794	0.6882	0.6829	-0.0658	-0.061
	31.79	0.7116	0.6557	0.7016	0.7047	0.662	0.6676	-0.1348	-0.0966	-0.0915	0.7366	0.703	0.7023	-0.1133	-0.0886	-0.0778		31.79	0.6972	0.6777	0.7053	0.694	0.6776	0.6982	-0.0603	-0.057	-0.0572	-0.067	-0.0654	-0.062	0.686	0.6989	0.7055		31.79	-0.1429	-0.1317	-0.1457	-0.0851	-0.0901	-0.0843	0.6733	0.6894	0.6951	0.6793	0.6847	0.6812	-0.0667	-0.0612
	32.04	0.7097	0.6533	0.7055	0.7026	0.6611	0.6646	-0.1353	-0.0971	-0.0917	0.7358	0.7022	0.7045	-0.1135	-0.0886	-0.0775		32.04	0.699	0.6747	0.7079	0.6921	0.6775	0.6975	-0.061	-0.0571	-0.0573	-0.0668	-0.0654	-0.0628	0.6852	0.6989	0.7049		32.04	-0.1434	-0.1318	-0.1457	-0.0857	-0.0906	-0.0846	0.6693	0.6871	0.6937	0.6796	0.6845	0.6814	-0.067	-0.0613
	32.29	0.7092	0.6505	0.6995	0.7004	0.6594	0.6609	-0.1357	-0.0975	-0.0918	0.7359	0.7031	0.7071	-0.1143	-0.0888	-0.0778		32.29	0.6992	0.6736	0.7054	0.6876	0.676	0.6989	-0.0607	-0.0576	-0.0578	-0.0668	-0.0658	-0.063	0.6868	0.6957	0.703		32.29	-0.1437	-0.1325	-0.1458	-0.085	-0.0908	-0.0852	0.6699	0.6844	0.6935	0.6781	0.6873	0.6779	-0.0671	-0.0611
	32.54	0.7093	0.6486	0.6932	0.6976	0.6542	0.6578	-0.1363	-0.097	-0.092	0.7316	0.7014	0.7093	-0.1142	-0.0884	-0.0778		32.54	0.6968	0.67	0.7038	0.6863	0.675	0.6998	-0.0609	-0.058	-0.0576	-0.067	-0.0659	-0.0632	0.6879	0.6929	0.7022		32.54	-0.1438	-0.1326	-0.1463	-0.086	-0.091	-0.0848	0.6701	0.6852	0.6937	0.6783	0.683	0.6767	-0.0677	-0.0616
	32.79	0.7081	0.6458	0.6951	0.6965	0.6529	0.6572	-0.1362	-0.0979	-0.0916	0.7339	0.6995	0.7098	-0.1146	-0.0887	-0.0782		32.79	0.6975	0.6686	0.7044	0.6853	0.6737	0.6981	-0.0608	-0.0577	-0.0576	-0.0669	-0.0658	-0.0632	0.6866	0.6935	0.702		32.79	-0.1439	-0.1334	-0.146	-0.0862	-0.0911	-0.0849	0.6695	0.6862	0.6926	0.6792	0.68	0.6755	-0.0669	-0.0616
	33.04	0.7081	0.6443	0.6887	0.6966	0.6526	0.6575	-0.1369	-0.0976	-0.0922	0.7357	0.6987	0.7095	-0.1147	-0.0887	-0.0783		33.04	0.6955	0.6676	0.7049	0.6845	0.674	0.6967	-0.0608	-0.0579	-0.0578	-0.0672	-0.0659	-0.0656	0.6872	0.6928	0.702		33.04	-0.1445	-0.1331	-0.1465	-0.086	-0.0909	-0.0855	0.6681	0.6869	0.6905	0.6757	0.6766	0.6717	-0.0673	-0.0615
	33.29	0.7031	0.6434	0.6872	0.6941	0.6549	0.6568	-0.1368	-0.0977	-0.0926	0.7355	0.696	0.707	-0.1146	-0.0893	-0.0784		33.29	0.6955	0.6653	0.7033	0.6841	0.6759	0.6946	-0.0613	-0.0576	-0.0582	-0.0676	-0.0665	-0.0656	0.6856	0.6958	0.7042		33.29	-0.1444	-0.1332	-0.1471	-0.0862	-0.0914	-0.0855	0.6659	0.6846	0.6916	0.6737	0.6774	0.6725	-0.0671	-0.0618
	33.54	0.7013	0.6408	0.6945	0.6942	0.6534	0.6599	-0.137	-0.0987	-0.0925	0.7325	0.696	0.7057	-0.1153	-0.0898	-0.0775		33.54	0.6956	0.6655	0.6989	0.6841	0.6765	0.6963	-0.0615	-0.0578	-0.0578	-0.0681	-0.0666	-0.0658	0.6833	0.6968	0.7033		33.54	-0.145	-0.1337	-0.1472	-0.0861	-0.0919	-0.0854	0.6665	0.6841	0.691	0.6755	0.6771	0.6742	-0.0674	-0.0618
	33.79	0.6957	0.6415	0.6843	0.6949	0.6495	0.6572	-0.1373	-0.0984	-0.0927	0.7372	0.6955	0.705	-0.1152	-0.0891	-0.0788		33.79	0.6947	0.6679	0.6992	0.683	0.6761	0.6972	-0.0609	-0.0585	-0.058	-0.0685	-0.0671	-0.0657	0.6827	0.6953	0.7035		33.79	-0.1453	-0.1339	-0.1476	-0.0865	-0.0914	-0.0854	0.6687	0.6809	0.69	0.6739	0.6753	0.6724	-0.0675	-0.0624
	34.04	0.6985	0.6399	0.6886	0.6961	0.6496	0.6567	-0.1374	-0.0981	-0.0925	0.7355	0.6958	0.7045	-0.116	-0.0896	-0.0791		34.04	0.6959	0.6679	0.7002	0.6805	0.6745	0.6988	-0.0615	-0.0584	-0.0585	-0.0686	-0.0672	-0.0659	0.6825	0.6932	0.7047		34.04	-0.1457	-0.1342	-0.1473	-0.0866	-0.0923	-0.0855	0.6709	0.6813	0.6895	0.6738	0.6737	0.6726	-0.0675	-0.0622
	34.29	0.6967	0.6399	0.6895	0.6917	0.6539	0.6548	-0.1379	-0.0984	-0.0932	0.7321	0.6958	0.7058	-0.1161	-0.0893	-0.0789		34.29	0.6982	0.6664	0.701	0.6807	0.6732	0.6998	-0.0615	-0.0581	-0.0584	-0.0688	-0.0671	-0.0661	0.6814	0.6927	0.7061		34.29	-0.1459	-0.1347	-0.1478	-0.0873	-0.092	-0.0861	0.6699	0.6814	0.6877	0.6729	0.6718	0.6702	-0.0684	-0.062
	34.54	0.6959	0.6391	0.6857	0.6893	0.6548	0.6553	-0.1375	-0.0987	-0.0934	0.7331	0.6954	0.7073	-0.1167	-0.0903	-0.0787		34.54	0.6996	0.6696	0.699	0.68	0.6714	0.7001	-0.0616	-0.0588	-0.0586	-0.0685	-0.0672	-0.0659	0.6793	0.6923	0.706		34.54	-0.1462	-0.1348	-0.1484	-0.0871	-0.0922	-0.0862	0.6704	0.6782	0.6908	0.6719	0.6721	0.67	-0.0676	-0.0624
	34.79	0.6955	0.6356	0.683	0.695	0.6563	0.6578	-0.1377	-0.0989	-0.093	0.734	0.6945	0.706	-0.1161	-0.0906	-0.0791		34.79	0.6997	0.6713	0.6995	0.6806	0.6732	0.6999	-0.0621	-0.0588	-0.0584	-0.069	-0.0669	-0.066	0.6775	0.695	0.704		34.79	-0.1467	-0.1348	-0.1486	-0.0871	-0.0922	-0.0857	0.6688	0.6778	0.6931	0.6694	0.676	0.6681	-0.0691	-0.0626
	35.04	0.6926	0.6328	0.6866	0.6954	0.6561	0.659	-0.1383	-0.0989	-0.0929	0.731	0.6939	0.7082	-0.1166	-0.0908	-0.079		35.04	0.6984	0.6746	0.699	0.682	0.6722	0.6998	-0.0615	-0.0585	-0.0586	-0.0688	-0.0675	-0.0664	0.6779	0.6966	0.7039		35.04	-0.1469	-0.135	-0.1483	-0.0871	-0.0927	-0.0863	0.6707	0.6794	0.6972	0.6695	0.6762	0.6679	-0.0685	-0.0623
	35.29	0.6915	0.6299	0.6822	0.6948	0.6546	0.6587	-0.1382	-0.0991	-0.0934	0.7294	0.6938	0.7088	-0.1166	-0.0909	-0.079		35.29	0.6993	0.6759	0.6978	0.6838	0.6724	0.6998	-0.062	-0.0592	-0.0589	-0.0688	-0.0676	-0.0667	0.6805	0.6968	0.7037		35.29	-0.1468	-0.1355	-0.1491	-0.0872	-0.0923	-0.0866	0.6703	0.6797	0.6954	0.6703	0.6757	0.6659	-0.0687	-0.0626
	35.54	0.6915	0.6313	0.6849	0.6966	0.654	0.6612	-0.1385	-0.0993	-0.0933	0.7296	0.6936	0.7093	-0.1174	-0.0905	-0.08		35.54	0.7028	0.6735	0.6976	0.6836	0.6715	0.7039	-0.0616	-0.0585	-0.0591	-0.0692	-0.0678	-0.0664	0.6807	0.6969	0.7033		35.54	-0.1474	-0.1354	-0.1486	-0.0874	-0.0926	-0.0865	0.6685	0.6788	0.6914	0.673	0.6762	0.6674	-0.0685	-0.0626
	35.79	0.6892	0.6338	0.68	0.6958	0.6543	0.6634	-0.1392	-0.0996	-0.0932	0.7316	0.6973	0.7098	-0.1176	-0.0913	-0.0794		35.79	0.7057	0.6731	0.6999	0.6835	0.6737	0.7018	-0.0622	-0.0589	-0.0592	-0.0693	-0.0681	-0.0669	0.6821	0.6977	0.7024		35.79	-0.1476	-0.1358	-0.1488	-0.0875	-0.0931	-0.087	0.6681	0.6787	0.6937	0.6777	0.6786	0.6696	-0.069	-0.0629
	36.04	0.6873	0.635	0.6748	0.6918	0.6564	0.6666	-0.1391	-0.0993	-0.0941	0.7306	0.6974	0.708	-0.1176	-0.0913	-0.0796		36.04	0.7031	0.6733	0.6986	0.6844	0.6743	0.7008	-0.0625	-0.0594	-0.0589	-0.0693	-0.068	-0.067	0.6831	0.6967	0.704		36.04	-0.1477	-0.1362	-0.1491	-0.0875	-0.0928	-0.0868	0.6683	0.6772	0.6968	0.6786	0.6803	0.6643	-0.0682	-0.0632
	36.29	0.6878	0.6341	0.6776	0.6928	0.6545	0.6657	-0.1391	-0.0994	-0.0938	0.7318	0.698	0.7094	-0.1177	-0.0906	-0.0792		36.29	0.7003	0.6729	0.6996	0.6859	0.6759	0.6991	-0.0623	-0.0594	-0.0591	-0.0696	-0.0683	-0.0668	0.6848	0.6965	0.7051		36.29	-0.1485	-0.1365	-0.1495	-0.0879	-0.093	-0.0869	0.6668	0.6775	0.6973	0.6749	0.6837	0.6639	-0.069	-0.0633
	36.54	0.6887	0.6333	0.675	0.6884	0.6529	0.6637	-0.1397	-0.0998	-0.094	0.7372	0.7008	0.7099	-0.1182	-0.0916	-0.0803		36.54	0.6988	0.6698	0.6994	0.6868	0.6757	0.7001	-0.0625	-0.0593	-0.0593	-0.0696	-0.0685	-0.0673	0.6826	0.6941	0.7038		36.54	-0.1484	-0.1372	-0.1499	-0.0879	-0.0931	-0.0868	0.6671	0.6783	0.6989	0.6758	0.6815	0.6622	-0.0693	-0.0646
	36.79	0.6907	0.6333	0.6765	0.6888	0.6522	0.662	-0.1399	-0.1	-0.0941	0.736	0.703	0.7122	-0.1184	-0.0917	-0.0799		36.79	0.7011	0.6672	0.7006	0.6852	0.6757	0.6997	-0.0624	-0.059	-0.0596	-0.0694	-0.0682	-0.0672	0.6816	0.6923	0.7045		36.79	-0.1483	-0.138	-0.15	-0.0879	-0.0935	-0.0878	0.6665	0.6804	0.698	0.6762	0.6826	0.6631	-0.0687	-0.0644
	37.04	0.6887	0.6339	0.6729	0.6948	0.6541	0.6579	-0.1397	-0.0996	-0.0945	0.7352	0.7021	0.7139	-0.1176	-0.0915	-0.0799		37.04	0.7019	0.667	0.6998	0.6856	0.6755	0.6989	-0.0627	-0.0596	-0.0596	-0.0697	-0.0684	-0.0672	0.6801	0.6923	0.7058		37.04	-0.1488	-0.1381	-0.1502	-0.0883	-0.0935	-0.0871	0.6663	0.681	0.6966	0.6737	0.6832	0.6676	-0.0688	-0.0639
	37.29	0.6879	0.631	0.6756	0.6964	0.6549	0.6593	-0.1402	-0.1	-0.0944	0.7364	0.7007	0.7129	-0.1192	-0.0921	-0.08		37.29	0.6999	0.6642	0.6982	0.6856	0.677	0.6985	-0.0629	-0.0596	-0.0599	-0.07	-0.0684	-0.0674	0.6815	0.6948	0.7038		37.29	-0.1485	-0.1382	-0.1504	-0.0889	-0.0933	-0.0877	0.6674	0.684	0.6957	0.6766	0.6824	0.6671	-0.0687	-0.0644
	37.54	0.6905	0.6318	0.6766	0.696	0.6536	0.6592	-0.1406	-0.0996	-0.0947	0.7369	0.7011	0.7136	-0.1185	-0.0921	-0.0802		37.54	0.6993	0.6666	0.6997	0.6855	0.6755	0.7014	-0.0627	-0.0596	-0.0596	-0.07	-0.0688	-0.0676	0.6797	0.6951	0.7039		37.54	-0.1493	-0.1385	-0.1507	-0.0882	-0.0939	-0.0873	0.6681	0.6862	0.698	0.6789	0.6848	0.6693	-0.0689	-0.0642
	37.79	0.6895	0.6314	0.6804	0.6938	0.6519	0.6604	-0.1405	-0.1003	-0.0947	0.7353	0.7026	0.7115	-0.1193	-0.0918	-0.0806		37.79	0.6984	0.6679	0.6982	0.6868	0.6733	0.7022	-0.0629	-0.0603	-0.0596	-0.07	-0.0686	-0.068	0.6777	0.6941	0.7024		37.79	-0.1497	-0.1386	-0.1504	-0.0888	-0.0937	-0.0874	0.6702	0.6848	0.698	0.6761	0.6838	0.6692	-0.069	-0.0649
	38.04	0.6908	0.6324	0.6746	0.6945	0.6505	0.6628	-0.1412	-0.1003	-0.0946	0.7385	0.7007	0.7119	-0.1189	-0.092	-0.0803		38.04	0.6986	0.6702	0.6989	0.6865	0.668	0.7048	-0.0633	-0.0598	-0.0595	-0.0706	-0.0689	-0.0677	0.6796	0.6932	0.7034		38.04	-0.1496	-0.139	-0.1512	-0.0884	-0.0942	-0.0874	0.671	0.6843	0.6954	0.6765	0.6829	0.6683	-0.069	-0.0651
	38.29	0.6906	0.6348	0.6766	0.6938	0.6509	0.6618	-0.1413	-0.1004	-0.0946	0.7391	0.6989	0.7121	-0.1193	-0.0926	-0.0807		38.29	0.7	0.6737	0.7021	0.6884	0.6662	0.7045	-0.0629	-0.0601	-0.0601	-0.0704	-0.0691	-0.0677	0.681	0.6938	0.7038		38.29	-0.1501	-0.1392	-0.1515	-0.0891	-0.0942	-0.0872	0.6724	0.6837	0.699	0.678	0.6845	0.6659	-0.0697	-0.0648
	38.54	0.6916	0.6349	0.6787	0.694	0.6521	0.6617	-0.1418	-0.1005	-0.0947	0.7406	0.6978	0.7128	-0.1198	-0.092	-0.0801		38.54	0.7007	0.6764	0.7019	0.6912	0.6695	0.7055	-0.0628	-0.0603	-0.0598	-0.0705	-0.0688	-0.068	0.6808	0.6947	0.706		38.54	-0.1502	-0.1393	-0.1515	-0.0889	-0.0943	-0.0877	0.6696	0.6836	0.6998	0.6775	0.6849	0.6671	-0.0698	-0.0644
	38.79	0.691	0.6386	0.6786	0.6992	0.6531	0.6611	-0.141	-0.1009	-0.0948	0.742	0.6955	0.7116	-0.1201	-0.0925	-0.0806		38.79	0.6991	0.6759	0.701	0.6925	0.6676	0.7056	-0.0635	-0.0599	-0.0605	-0.0703	-0.0695	-0.0678	0.6827	0.6941	0.7046		38.79	-0.1499	-0.1398	-0.1519	-0.0892	-0.0941	-0.0876	0.6698	0.6831	0.6988	0.6749	0.685	0.6675	-0.0694	-0.0639
	39.04	0.6913	0.638	0.6759	0.6986	0.651	0.662	-0.142	-0.1003	-0.0951	0.743	0.6957	0.7103	-0.1205	-0.0926	-0.0808		39.04	0.6998	0.6757	0.6995	0.6944	0.6692	0.7037	-0.063	-0.0604	-0.0603	-0.0707	-0.0692	-0.068	0.6822	0.6935	0.7046		39.04	-0.1506	-0.1393	-0.152	-0.0892	-0.0942	-0.088	0.67	0.6864	0.6983	0.6732	0.6863	0.6662	-0.0695	-0.0649
	39.3	0.6941	0.6383	0.6763	0.6984	0.6508	0.6673	-0.1421	-0.1013	-0.0948	0.7423	0.6979	0.7095	-0.1203	-0.0928	-0.0804		39.3	0.7015	0.6764	0.703	0.6955	0.6694	0.7027	-0.0635	-0.06	-0.0603	-0.0706	-0.0697	-0.0681	0.6842	0.6922	0.7047		39.3	-0.1505	-0.1401	-0.1518	-0.0892	-0.095	-0.0879	0.6695	0.6881	0.6991	0.6722	0.6864	0.6644	-0.0697	-0.065
	39.55	0.6951	0.6394	0.6748	0.6946	0.6503	0.6668	-0.142	-0.1012	-0.095	0.7433	0.6994	0.7107	-0.1202	-0.0928	-0.0807		39.55	0.703	0.6766	0.7048	0.696	0.6696	0.7019	-0.0632	-0.0608	-0.0605	-0.0713	-0.0694	-0.0682	0.682	0.691	0.704		39.55	-0.1511	-0.1405	-0.1522	-0.0893	-0.0944	-0.0881	0.6716	0.6866	0.6971	0.67	0.6837	0.663	-0.0695	-0.0649
	39.8	0.6942	0.6387	0.6836	0.693	0.649	0.6657	-0.1426	-0.1008	-0.0954	0.7468	0.6999	0.711	-0.1208	-0.0927	-0.0817		39.8	0.7029	0.6753	0.7067	0.6957	0.67	0.7025	-0.0636	-0.0606	-0.0603	-0.0708	-0.0694	-0.0681	0.68	0.6918	0.7047		39.8	-0.1515	-0.1405	-0.1527	-0.0896	-0.095	-0.0887	0.6734	0.6843	0.6951	0.6677	0.6841	0.661	-0.0704	-0.0645
	40.05	0.6927	0.6362	0.6828	0.6945	0.6443	0.6671	-0.1432	-0.1013	-0.0955	0.7464	0.6959	0.7105	-0.1205	-0.0926	-0.0816		40.05	0.7049	0.6746	0.7062	0.6959	0.6693	0.7043	-0.0639	-0.0611	-0.0607	-0.0712	-0.0698	-0.0684	0.6801	0.6914	0.7055		40.05	-0.1514	-0.1407	-0.1527	-0.09	-0.0946	-0.0886	0.6755	0.6841	0.6931	0.6681	0.6842	0.6611	-0.0697	-0.0651
	40.3	0.6953	0.6355	0.6852	0.6954	0.6449	0.6665	-0.1426	-0.1013	-0.0955	0.7458	0.695	0.7099	-0.1215	-0.0935	-0.0822		40.3	0.7061	0.6742	0.7038	0.6952	0.6702	0.7053	-0.064	-0.0611	-0.0607	-0.0711	-0.0698	-0.0683	0.6795	0.6943	0.7062		40.3	-0.1518	-0.141	-0.153	-0.0897	-0.0945	-0.0882	0.6737	0.6836	0.6941	0.6705	0.6839	0.6623	-0.0702	-0.0656
	40.55	0.6968	0.6356	0.6859	0.6981	0.6469	0.6662	-0.1428	-0.1017	-0.0955	0.7433	0.6944	0.7078	-0.1217	-0.093	-0.0816		40.55	0.7055	0.6719	0.7053	0.6953	0.6708	0.7045	-0.0641	-0.0604	-0.0606	-0.0715	-0.0696	-0.0686	0.679	0.6962	0.7056		40.55	-0.1518	-0.1414	-0.1533	-0.09	-0.0951	-0.0888	0.673	0.685	0.6941	0.6696	0.6833	0.6612	-0.0701	-0.0656
	40.8	0.6975	0.636	0.6865	0.7004	0.6474	0.6654	-0.1427	-0.1016	-0.0958	0.7446	0.6944	0.7083	-0.1207	-0.093	-0.082		40.8	0.7059	0.6705	0.7043	0.694	0.6746	0.7042	-0.0639	-0.0607	-0.0604	-0.0718	-0.0703	-0.0687	0.6778	0.6961	0.7038		40.8	-0.1522	-0.1416	-0.1534	-0.0901	-0.0949	-0.0889	0.673	0.6877	0.6938	0.6703	0.6838	0.6616	-0.0704	-0.0658
	41.05	0.6976	0.6345	0.6874	0.7025	0.6488	0.6628	-0.1434	-0.1017	-0.0962	0.7504	0.6948	0.7103	-0.1223	-0.0935	-0.0821		41.05	0.7047	0.6728	0.7036	0.6942	0.6732	0.7039	-0.0642	-0.0607	-0.0614	-0.0714	-0.0701	-0.0689	0.6759	0.6966	0.7043		41.05	-0.1523	-0.1418	-0.1537	-0.0904	-0.0953	-0.0886	0.6722	0.6864	0.6966	0.672	0.6835	0.6635	-0.0711	-0.066
	41.29	0.7043	0.6346	0.69	0.7034	0.6492	0.6644	-0.1442	-0.1024	-0.0962	0.7569	0.6981	0.7116	-0.1221	-0.0943	-0.0825		41.29	0.7066	0.6719	0.706	0.6955	0.6749	0.7047	-0.0646	-0.0611	-0.0613	-0.0715	-0.0704	-0.069	0.6777	0.6981	0.703		41.29	-0.1521	-0.1415	-0.1533	-0.0899	-0.0952	-0.0886	0.6743	0.6876	0.699	0.6759	0.6843	0.6667	-0.0708	-0.0663
	41.49	0.8852	0.7789	0.8397	0.8623	0.7646	0.7732	-0.1425	-0.0973	-0.091	0.9003	0.805	0.827	-0.1238	-0.0916	-0.0804		41.49	0.8171	0.7773	0.8108	0.8097	0.7715	0.8113	-0.0593	-0.0561	-0.0558	-0.0628	-0.0604	-0.0594	0.7795	0.8008	0.8036		41.49	-0.1339	-0.123	-0.1329	-0.0796	-0.0842	-0.0783	0.7809	0.791	0.8057	0.775	0.7872	0.7649	-0.0688	-0.0641
	41.74	0.7522	0.6747	0.7386	0.7557	0.6797	0.6966	-0.1436	-0.0989	-0.0924	0.8036	0.7329	0.7577	-0.1238	-0.093	-0.0804		41.74	0.7439	0.7162	0.7416	0.7275	0.6986	0.7356	-0.0608	-0.0583	-0.058	-0.0675	-0.0659	-0.0642	0.7133	0.7355	0.7398		41.74	-0.1489	-0.1389	-0.1494	-0.0848	-0.0898	-0.0846	0.7192	0.7237	0.7356	0.7123	0.7292	0.7004	-0.0683	-0.0638
	41.99	0.7228	0.6502	0.715	0.7253	0.6512	0.6684	-0.1445	-0.1012	-0.0942	0.7776	0.6981	0.7174	-0.1245	-0.0937	-0.0822		41.99	0.7124	0.6798	0.7076	0.7012	0.6763	0.7122	-0.0635	-0.0603	-0.0603	-0.0703	-0.0694	-0.0671	0.6834	0.7022	0.7059		41.99	-0.152	-0.1418	-0.1525	-0.0884	-0.0929	-0.0877	0.684	0.6845	0.6976	0.6736	0.6939	0.6651	-0.0699	-0.0651
	42.24	0.7252	0.6458	0.7119	0.7214	0.6486	0.6662	-0.1448	-0.1014	-0.0954	0.7702	0.6986	0.7162	-0.1234	-0.0939	-0.0826		42.24	0.7126	0.6737	0.7003	0.6964	0.6737	0.7086	-0.0661	-0.0613	-0.0616	-0.0707	-0.0701	-0.0681	0.6766	0.6935	0.6992		42.24	-0.1527	-0.1431	-0.154	-0.0891	-0.0942	-0.0883	0.6769	0.6792	0.6929	0.6677	0.6882	0.6576	-0.0701	-0.0654
	42.49	0.7239	0.6502	0.7109	0.7259	0.6502	0.6725	-0.1455	-0.1024	-0.0959	0.7703	0.7039	0.7175	-0.1243	-0.0944	-0.0825		42.49	0.7162	0.674	0.7051	0.7013	0.6813	0.7142	-0.0665	-0.0621	-0.0616	-0.0722	-0.07	-0.0684	0.6829	0.6968	0.7038		42.49	-0.1539	-0.1441	-0.1545	-0.0895	-0.0944	-0.0889	0.6771	0.683	0.6974	0.6676	0.6915	0.6612	-0.0705	-0.0661
	42.74	0.732	0.6526	0.7122	0.7304	0.6566	0.6732	-0.1462	-0.1019	-0.0959	0.7781	0.7042	0.7191	-0.1245	-0.0944	-0.0829		42.74	0.7193	0.6762	0.7078	0.7057	0.6846	0.7117	-0.0658	-0.0625	-0.0621	-0.0718	-0.0706	-0.0686	0.6856	0.6948	0.7043		42.74	-0.154	-0.1441	-0.1555	-0.0895	-0.095	-0.0891	0.6857	0.6888	0.7014	0.6708	0.6925	0.6675	-0.0715	-0.0664
	42.99	0.7326	0.6521	0.712	0.7329	0.6594	0.6743	-0.1463	-0.1023	-0.0966	0.7775	0.7091	0.7183	-0.1248	-0.0945	-0.0834		42.99	0.7208	0.6746	0.7085	0.7122	0.685	0.7113	-0.0664	-0.062	-0.0623	-0.072	-0.0704	-0.069	0.6848	0.6962	0.7051		42.99	-0.1545	-0.1452	-0.1553	-0.0898	-0.095	-0.0898	0.6856	0.688	0.7052	0.6808	0.6917	0.6655	-0.071	-0.0666
	43.24	0.7315	0.6529	0.7093	0.7265	0.6636	0.6739	-0.1464	-0.1024	-0.0968	0.7727	0.711	0.7148	-0.1244	-0.0945	-0.0834		43.24	0.7222	0.6767	0.7069	0.7152	0.6859	0.7144	-0.0664	-0.0624	-0.0623	-0.0719	-0.071	-0.0687	0.6854	0.7013	0.7063		43.24	-0.155	-0.1451	-0.156	-0.0904	-0.0953	-0.0896	0.6821	0.6864	0.7044	0.676	0.6905	0.6646	-0.071	-0.0665
	43.49	0.7263	0.6498	0.7103	0.7214	0.6602	0.6731	-0.1468	-0.103	-0.0965	0.7763	0.713	0.7131	-0.1251	-0.0948	-0.0835		43.49	0.7238	0.6807	0.708	0.7104	0.6842	0.7185	-0.0666	-0.0625	-0.0625	-0.0722	-0.0709	-0.0688	0.6823	0.7005	0.7057		43.49	-0.1551	-0.145	-0.1563	-0.0902	-0.0951	-0.0898	0.6797	0.6853	0.7009	0.6745	0.6901	0.6659	-0.0715	-0.0659
	43.74	0.7221	0.6494	0.7016	0.7148	0.6584	0.6711	-0.1466	-0.1029	-0.0968	0.7679	0.7107	0.7134	-0.1258	-0.0955	-0.0833		43.74	0.7229	0.6786	0.706	0.708	0.6823	0.7106	-0.0666	-0.0624	-0.0621	-0.0726	-0.0713	-0.069	0.6795	0.701	0.7024		43.74	-0.1557	-0.146	-0.1568	-0.0904	-0.0959	-0.0895	0.675	0.6831	0.6964	0.6725	0.6895	0.6645	-0.0712	-0.0661
	43.99	0.7163	0.6465	0.6993	0.7145	0.6545	0.6638	-0.1469	-0.1032	-0.0968	0.7644	0.7102	0.7128	-0.1259	-0.0947	-0.0836		43.99	0.7246	0.6751	0.7038	0.7016	0.6778	0.7066	-0.0665	-0.0625	-0.0625	-0.0727	-0.0714	-0.0692	0.6784	0.6962	0.6977		43.99	-0.1562	-0.146	-0.1572	-0.0905	-0.0965	-0.0905	0.6769	0.6822	0.6937	0.6726	0.6875	0.6607	-0.0712	-0.0658
	44.24	0.7064	0.6462	0.6948	0.7101	0.6525	0.6631	-0.1472	-0.1031	-0.0961	0.7649	0.7078	0.7116	-0.1261	-0.095	-0.0831		44.24	0.7192	0.6719	0.6998	0.6929	0.6737	0.7062	-0.0662	-0.0628	-0.0628	-0.0731	-0.072	-0.0695	0.6778	0.6953	0.6969		44.24	-0.1564	-0.1462	-0.1576	-0.0913	-0.0965	-0.0909	0.677	0.6834	0.6951	0.6728	0.6862	0.6587	-0.0718	-0.0668
	44.49	0.7079	0.6423	0.697	0.7067	0.6512	0.6616	-0.1477	-0.1032	-0.0967	0.7615	0.705	0.7132	-0.1253	-0.0956	-0.0836		44.49	0.716	0.6716	0.6954	0.689	0.6735	0.7034	-0.0668	-0.0626	-0.0625	-0.0731	-0.072	-0.0695	0.6765	0.6923	0.6976		44.49	-0.1567	-0.1465	-0.1579	-0.092	-0.0962	-0.0906	0.6759	0.684	0.6947	0.6706	0.6881	0.6559	-0.0709	-0.0663
	44.74	0.7113	0.6383	0.6891	0.7046	0.6489	0.6612	-0.1484	-0.1039	-0.0974	0.7583	0.7034	0.7137	-0.1265	-0.0959	-0.0836		44.74	0.7145	0.6752	0.6996	0.6881	0.6711	0.7017	-0.0669	-0.0628	-0.0626	-0.0735	-0.072	-0.0705	0.6756	0.6918	0.6973		44.74	-0.1573	-0.1468	-0.1582	-0.0912	-0.0968	-0.0911	0.6737	0.6842	0.6944	0.6718	0.6867	0.6532	-0.0713	-0.0664
	44.99	0.7109	0.6379	0.6914	0.7038	0.6492	0.6609	-0.1485	-0.1039	-0.097	0.7543	0.7022	0.7124	-0.1269	-0.0965	-0.0838		44.99	0.7131	0.675	0.6998	0.6868	0.6683	0.7001	-0.0671	-0.0628	-0.0631	-0.0734	-0.0722	-0.0703	0.6754	0.6907	0.6959		44.99	-0.1574	-0.1473	-0.1585	-0.0916	-0.0972	-0.0912	0.6714	0.6819	0.6944	0.6698	0.6857	0.6526	-0.0712	-0.0663
	45.24	0.7069	0.6388	0.6899	0.7023	0.6497	0.6597	-0.1482	-0.1043	-0.0972	0.7542	0.7029	0.7133	-0.1263	-0.0967	-0.0838		45.24	0.713	0.674	0.6995	0.6878	0.6667	0.7016	-0.0668	-0.0631	-0.0632	-0.0737	-0.0724	-0.0707	0.675	0.6884	0.6968		45.24	-0.1576	-0.1479	-0.1582	-0.0917	-0.0972	-0.0911	0.6699	0.6811	0.6929	0.6703	0.6844	0.6552	-0.0718	-0.0671
	45.49	0.7096	0.6354	0.691	0.6989	0.649	0.6597	-0.149	-0.1045	-0.0971	0.7582	0.704	0.7153	-0.1273	-0.0968	-0.0835		45.49	0.7141	0.6757	0.6985	0.6871	0.6675	0.7018	-0.0674	-0.063	-0.0626	-0.0737	-0.0725	-0.0706	0.6736	0.6907	0.6971		45.49	-0.1578	-0.148	-0.1589	-0.0922	-0.0969	-0.0919	0.6713	0.6804	0.6932	0.6712	0.6828	0.6578	-0.0717	-0.067
	45.74	0.709	0.6331	0.6895	0.6941	0.6505	0.6577	-0.1492	-0.1043	-0.0977	0.7595	0.7017	0.7167	-0.1271	-0.0965	-0.0838		45.74	0.71	0.6765	0.6967	0.6869	0.6662	0.699	-0.0672	-0.0634	-0.0629	-0.074	-0.0725	-0.0711	0.6755	0.69	0.6983		45.74	-0.1577	-0.1484	-0.1591	-0.0924	-0.0974	-0.0916	0.6719	0.681	0.6963	0.6711	0.6821	0.6576	-0.0715	-0.067
	45.99	0.7075	0.6317	0.6929	0.6966	0.6495	0.6581	-0.1497	-0.1045	-0.0977	0.7576	0.6989	0.7151	-0.1274	-0.0971	-0.0841		45.99	0.709	0.6789	0.6964	0.6854	0.6659	0.6995	-0.0668	-0.063	-0.0634	-0.0741	-0.0726	-0.0708	0.6752	0.6875	0.6974		45.99	-0.1586	-0.1486	-0.1594	-0.0922	-0.0973	-0.0919	0.6706	0.6831	0.6972	0.6691	0.6829	0.6578	-0.0716	-0.0671
	46.24	0.7032	0.6311	0.6953	0.7004	0.65	0.6589	-0.1488	-0.1052	-0.0975	0.7558	0.6961	0.7139	-0.127	-0.0962	-0.084		46.24	0.7082	0.6772	0.698	0.6854	0.6623	0.6998	-0.0675	-0.0632	-0.0631	-0.0735	-0.0728	-0.0711	0.6747	0.6881	0.6961		46.24	-0.1588	-0.1489	-0.1597	-0.0921	-0.0977	-0.0916	0.6689	0.6824	0.6976	0.671	0.6835	0.6589	-0.0723	-0.0671
	46.5	0.7057	0.6305	0.6978	0.6996	0.6496	0.6574	-0.1498	-0.105	-0.0979	0.7549	0.6949	0.7146	-0.128	-0.0971	-0.0845		46.5	0.7071	0.6741	0.7006	0.6872	0.6604	0.7011	-0.0673	-0.0634	-0.063	-0.0743	-0.0725	-0.071	0.6734	0.6855	0.696		46.5	-0.159	-0.1489	-0.16	-0.0926	-0.0976	-0.0919	0.6688	0.6806	0.6956	0.6712	0.6822	0.6605	-0.0718	-0.0671
	46.75	0.7054	0.6293	0.6962	0.6963	0.6492	0.6574	-0.1503	-0.1049	-0.0978	0.7583	0.6935	0.7133	-0.1285	-0.0967	-0.0841		46.75	0.7078	0.6725	0.7007	0.6871	0.6618	0.7011	-0.0672	-0.0633	-0.0631	-0.0744	-0.0731	-0.071	0.6728	0.6827	0.6977		46.75	-0.1592	-0.1493	-0.1599	-0.0925	-0.0979	-0.0917	0.6689	0.683	0.692	0.6718	0.6834	0.6586	-0.0713	-0.067
	47	0.704	0.6306	0.6955	0.6927	0.6471	0.6563	-0.1496	-0.105	-0.0981	0.7596	0.6909	0.7092	-0.1278	-0.0973	-0.0845		47	0.7053	0.6746	0.6992	0.6872	0.6625	0.7011	-0.0675	-0.0639	-0.0633	-0.0746	-0.0729	-0.071	0.6721	0.6816	0.6955		47	-0.1593	-0.1492	-0.1606	-0.0924	-0.0979	-0.0926	0.671	0.6822	0.6899	0.6689	0.6805	0.6589	-0.0718	-0.0667
	47.25	0.7076	0.6311	0.6955	0.6934	0.645	0.6557	-0.1502	-0.1049	-0.0979	0.757	0.6911	0.7068	-0.1283	-0.0974	-0.0841		47.25	0.705	0.6746	0.696	0.6872	0.6624	0.6988	-0.0672	-0.0637	-0.0634	-0.0742	-0.0731	-0.0708	0.6712	0.683	0.6936		47.25	-0.1596	-0.1502	-0.1605	-0.0925	-0.0981	-0.0922	0.6696	0.6813	0.6913	0.667	0.6801	0.658	-0.0716	-0.0672
	47.5	0.707	0.627	0.6911	0.6925	0.6449	0.6579	-0.1499	-0.1052	-0.098	0.759	0.6907	0.7055	-0.1287	-0.097	-0.0839		47.5	0.7052	0.6758	0.6969	0.6863	0.6621	0.6983	-0.0674	-0.0632	-0.0639	-0.0744	-0.0734	-0.0715	0.6686	0.6849	0.692		47.5	-0.1602	-0.1503	-0.1606	-0.0929	-0.0982	-0.092	0.6685	0.6803	0.6912	0.6682	0.6811	0.6569	-0.0714	-0.0676
	47.75	0.7115	0.6243	0.6939	0.6967	0.6448	0.6572	-0.1504	-0.1051	-0.0977	0.7607	0.6929	0.7066	-0.1289	-0.0972	-0.0844		47.75	0.7047	0.6759	0.696	0.6857	0.6626	0.6982	-0.0671	-0.0635	-0.0633	-0.0746	-0.0734	-0.0713	0.669	0.6869	0.6924		47.75	-0.1602	-0.1502	-0.1605	-0.0926	-0.0985	-0.0923	0.6697	0.6811	0.6902	0.6684	0.6791	0.6565	-0.0715	-0.0676
	48	0.7144	0.6273	0.6959	0.6989	0.6441	0.6551	-0.1502	-0.1056	-0.098	0.7576	0.6922	0.7086	-0.1296	-0.0971	-0.0841		48	0.7062	0.6752	0.6973	0.6871	0.6652	0.6984	-0.0673	-0.0635	-0.0633	-0.0746	-0.0735	-0.0717	0.6695	0.6859	0.6917		48	-0.1603	-0.1508	-0.1611	-0.093	-0.0981	-0.0924	0.67	0.6813	0.6905	0.6685	0.6796	0.6548	-0.0719	-0.0673
	48.25	0.7155	0.6283	0.6982	0.7015	0.6466	0.6571	-0.1507	-0.1052	-0.0974	0.7593	0.6915	0.7062	-0.1292	-0.0977	-0.0844		48.25	0.7079	0.6759	0.6978	0.6886	0.6665	0.6977	-0.0673	-0.0637	-0.0633	-0.0748	-0.075	-0.0716	0.6688	0.6854	0.691		48.25	-0.1605	-0.1512	-0.1616	-0.0931	-0.0985	-0.0921	0.6694	0.68	0.6909	0.6698	0.6805	0.6562	-0.0718	-0.0672
	48.5	0.7155	0.6301	0.6984	0.701	0.6468	0.6609	-0.1504	-0.1057	-0.0986	0.7572	0.6909	0.7067	-0.1295	-0.098	-0.0841		48.5	0.71	0.6758	0.6986	0.6896	0.667	0.6961	-0.0679	-0.0634	-0.0637	-0.075	-0.075	-0.0717	0.6719	0.6851	0.6892		48.5	-0.1608	-0.1514	-0.1617	-0.0936	-0.0988	-0.0923	0.6735	0.6812	0.6935	0.6706	0.6811	0.6568	-0.0718	-0.0682
	48.75	0.7171	0.6317	0.6976	0.7	0.6485	0.6627	-0.1514	-0.1055	-0.0987	0.7587	0.6928	0.708	-0.1291	-0.0983	-0.0851		48.75	0.7112	0.6752	0.6996	0.6876	0.6699	0.6953	-0.0682	-0.063	-0.0633	-0.075	-0.0746	-0.0715	0.6724	0.6848	0.6896		48.75	-0.161	-0.1513	-0.1621	-0.0937	-0.0985	-0.0924	0.6735	0.6815	0.6933	0.6716	0.682	0.6573	-0.0719	-0.0673
	49	0.719	0.635	0.6984	0.7033	0.6492	0.6618	-0.1516	-0.1054	-0.0987	0.7648	0.6934	0.7093	-0.1297	-0.0976	-0.0845		49	0.7145	0.6758	0.7017	0.6894	0.6698	0.6962	-0.0673	-0.064	-0.0638	-0.0755	-0.0745	-0.0721	0.673	0.6834	0.6881		49	-0.1614	-0.1516	-0.1623	-0.0932	-0.0985	-0.093	0.6715	0.6838	0.6946	0.6715	0.6802	0.6569	-0.0722	-0.0685
	49.25	0.723	0.6349	0.6983	0.7042	0.6516	0.662	-0.1518	-0.1061	-0.0987	0.7641	0.695	0.7079	-0.1299	-0.098	-0.0852		49.25	0.7146	0.6744	0.7012	0.6881	0.6699	0.6987	-0.0682	-0.0639	-0.0636	-0.0746	-0.075	-0.0721	0.6738	0.6824	0.6887		49.25	-0.1617	-0.1518	-0.1626	-0.0936	-0.0986	-0.0929	0.67	0.6844	0.6958	0.6725	0.6803	0.6577	-0.0717	-0.0676
	49.5	0.7225	0.6358	0.6989	0.705	0.652	0.6638	-0.1518	-0.1052	-0.0986	0.7652	0.6939	0.7082	-0.13	-0.098	-0.0851		49.5	0.7161	0.6738	0.6997	0.6878	0.6718	0.7004	-0.0679	-0.0642	-0.0641	-0.0753	-0.0752	-0.0722	0.6736	0.6821	0.6891		49.5	-0.1615	-0.1521	-0.1629	-0.0938	-0.0988	-0.0931	0.6708	0.6865	0.6964	0.6719	0.6803	0.6609	-0.072	-0.0677
	49.75	0.7226	0.6337	0.7012	0.7061	0.6567	0.6637	-0.152	-0.1061	-0.0989	0.7638	0.696	0.7107	-0.1303	-0.098	-0.0849		49.75	0.7163	0.6757	0.7011	0.6904	0.6714	0.7012	-0.0684	-0.0633	-0.0638	-0.0751	-0.0745	-0.0722	0.6749	0.683	0.6915		49.75	-0.1619	-0.1528	-0.1629	-0.0935	-0.0986	-0.0932	0.6707	0.6872	0.6958	0.6714	0.6783	0.6599	-0.0722	-0.0675
	50	0.7241	0.636	0.7025	0.7057	0.6554	0.6657	-0.1524	-0.1068	-0.0988	0.7684	0.6972	0.7122	-0.1301	-0.0979	-0.0854		50	0.7179	0.6769	0.7004	0.6927	0.6705	0.698	-0.0679	-0.0642	-0.0636	-0.0754	-0.0754	-0.0723	0.6747	0.6814	0.6926		50	-0.1626	-0.1528	-0.1631	-0.0942	-0.0992	-0.0931	0.6713	0.6877	0.6977	0.6755	0.6801	0.6614	-0.0722	-0.0683
	50.25	0.7241	0.6377	0.7026	0.7128	0.6559	0.6657	-0.1526	-0.106	-0.0991	0.7664	0.699	0.7113	-0.131	-0.0978	-0.0859		50.25	0.7166	0.6779	0.7021	0.6942	0.6708	0.6996	-0.0684	-0.0637	-0.0641	-0.0752	-0.0751	-0.0722	0.6742	0.6826	0.6936		50.25	-0.1625	-0.1529	-0.1636	-0.0938	-0.099	-0.0932	0.6712	0.6864	0.6979	0.6757	0.6801	0.6619	-0.0728	-0.068
	50.5	0.7242	0.6399	0.7037	0.7127	0.6566	0.6639	-0.1525	-0.1063	-0.0988	0.7661	0.6999	0.7095	-0.131	-0.0981	-0.0857		50.5	0.7175	0.6761	0.7029	0.6949	0.6731	0.7001	-0.0686	-0.0642	-0.0642	-0.0754	-0.0752	-0.0728	0.6736	0.6811	0.6944		50.5	-0.1626	-0.1535	-0.1637	-0.0941	-0.0991	-0.0931	0.67	0.6855	0.6972	0.6733	0.6811	0.6621	-0.072	-0.0686
	50.75	0.7202	0.642	0.7032	0.7103	0.6572	0.667	-0.1525	-0.106	-0.0991	0.7645	0.7027	0.711	-0.131	-0.0984	-0.0854		50.75	0.7179	0.6755	0.7039	0.6974	0.6754	0.698	-0.068	-0.0639	-0.0638	-0.0757	-0.0755	-0.0728	0.6729	0.6787	0.6949		50.75	-0.1634	-0.1537	-0.1636	-0.094	-0.0994	-0.0933	0.6712	0.6867	0.697	0.6728	0.6811	0.6613	-0.0725	-0.068
	51	0.7207	0.6422	0.7055	0.7111	0.6577	0.6652	-0.153	-0.1067	-0.0988	0.7682	0.7027	0.712	-0.1315	-0.0984	-0.0855		51	0.7191	0.6775	0.7025	0.6984	0.6778	0.6984	-0.0686	-0.0646	-0.0637	-0.0758	-0.0754	-0.0727	0.6744	0.6799	0.6951		51	-0.1634	-0.1537	-0.1643	-0.0941	-0.0991	-0.0934	0.6705	0.6865	0.6963	0.6735	0.6809	0.661	-0.0726	-0.0674
	51.25	0.725	0.6416	0.7038	0.7133	0.6552	0.6688	-0.1534	-0.1064	-0.0989	0.7701	0.7033	0.7114	-0.1316	-0.0984	-0.0856		51.25	0.7191	0.6791	0.7029	0.6999	0.6771	0.7005	-0.0683	-0.0641	-0.0638	-0.0758	-0.0756	-0.0728	0.6739	0.6804	0.6957		51.25	-0.1634	-0.1541	-0.1647	-0.0943	-0.0995	-0.0936	0.6698	0.6862	0.6954	0.673	0.6812	0.6618	-0.0732	-0.0682
	51.5	0.7274	0.644	0.7005	0.7146	0.6553	0.6663	-0.1533	-0.1066	-0.0992	0.7698	0.7049	0.7147	-0.1321	-0.0984	-0.0856		51.5	0.7186	0.6806	0.7032	0.7029	0.6779	0.7025	-0.0687	-0.0648	-0.0645	-0.0759	-0.0757	-0.0724	0.6751	0.6788	0.6951		51.5	-0.1635	-0.1543	-0.1646	-0.0945	-0.0997	-0.0937	0.6733	0.685	0.6966	0.6747	0.6806	0.6634	-0.0724	-0.0684
	51.75	0.7295	0.6448	0.7033	0.7159	0.6563	0.6647	-0.1538	-0.1067	-0.0993	0.77	0.7052	0.7167	-0.1316	-0.0986	-0.0855		51.75	0.7199	0.6799	0.7032	0.7044	0.6777	0.702	-0.0684	-0.0644	-0.0645	-0.0762	-0.0757	-0.0729	0.6762	0.6796	0.6952		51.75	-0.1639	-0.1545	-0.1648	-0.0946	-0.0995	-0.0932	0.6754	0.6868	0.6965	0.6727	0.6808	0.6653	-0.0725	-0.0678
	52	0.7284	0.647	0.706	0.7169	0.6572	0.665	-0.1537	-0.1066	-0.0994	0.7702	0.7061	0.7168	-0.1324	-0.0984	-0.0858		52	0.72	0.6827	0.7037	0.7081	0.6777	0.7037	-0.0684	-0.0643	-0.0648	-0.0764	-0.0753	-0.073	0.677	0.6777	0.6953		52	-0.1641	-0.1547	-0.165	-0.0946	-0.0997	-0.094	0.678	0.6861	0.698	0.6733	0.6813	0.6657	-0.0726	-0.0683
	52.25	0.7306	0.6474	0.7058	0.7148	0.658	0.6655	-0.154	-0.1069	-0.0997	0.7691	0.7073	0.7166	-0.1326	-0.0987	-0.0859		52.25	0.7199	0.6835	0.705	0.7078	0.6795	0.7047	-0.0687	-0.064	-0.0644	-0.076	-0.0762	-0.0727	0.6773	0.6804	0.6944		52.25	-0.1647	-0.1552	-0.1655	-0.0945	-0.0997	-0.0938	0.6791	0.6879	0.6991	0.6758	0.6819	0.665	-0.0732	-0.0681
	52.5	0.737	0.6489	0.7076	0.7132	0.6571	0.6659	-0.1544	-0.107	-0.0999	0.7701	0.7083	0.7169	-0.133	-0.0996	-0.0859		52.5	0.7212	0.6847	0.7033	0.7069	0.6825	0.7053	-0.0693	-0.0643	-0.064	-0.0763	-0.0759	-0.0732	0.6782	0.6813	0.6949		52.5	-0.1646	-0.1551	-0.1652	-0.0951	-0.1	-0.0944	0.6798	0.6896	0.6995	0.6751	0.6826	0.6658	-0.0728	-0.068
	52.75	0.7339	0.6499	0.7038	0.7097	0.6568	0.6664	-0.1551	-0.1074	-0.0999	0.7699	0.7078	0.7174	-0.1334	-0.0994	-0.0857		52.75	0.7214	0.685	0.7037	0.7091	0.6816	0.7054	-0.069	-0.0649	-0.0644	-0.0769	-0.076	-0.0731	0.6787	0.6803	0.6937		52.75	-0.165	-0.1554	-0.1661	-0.0949	-0.1	-0.0941	0.6792	0.6918	0.7008	0.677	0.6837	0.6648	-0.0729	-0.0686
	53	0.7317	0.6495	0.7028	0.708	0.6565	0.6656	-0.1546	-0.1078	-0.1002	0.7692	0.7062	0.7164	-0.1334	-0.0999	-0.0867		53	0.7222	0.687	0.7033	0.71	0.6804	0.7052	-0.0691	-0.0651	-0.0648	-0.0767	-0.0761	-0.0735	0.6798	0.6793	0.693		53	-0.1655	-0.1559	-0.1664	-0.0947	-0.0999	-0.0939	0.6777	0.6901	0.7021	0.6769	0.6827	0.6617	-0.0736	-0.0686
	53.25	0.7319	0.6477	0.6983	0.7131	0.6589	0.6668	-0.1558	-0.1075	-0.1001	0.7758	0.7043	0.717	-0.1334	-0.0994	-0.0868		53.25	0.7232	0.6879	0.7021	0.711	0.6828	0.7067	-0.0688	-0.0649	-0.0648	-0.0767	-0.0763	-0.0734	0.6811	0.6783	0.6955		53.25	-0.1653	-0.1559	-0.1664	-0.0951	-0.1003	-0.0946	0.6784	0.6917	0.7049	0.6776	0.682	0.6628	-0.0735	-0.0688
	53.5	0.7307	0.6461	0.7031	0.7133	0.66	0.6676	-0.1553	-0.1079	-0.1	0.7773	0.7076	0.715	-0.1338	-0.0996	-0.0863		53.5	0.7237	0.6884	0.703	0.7109	0.6832	0.7076	-0.0688	-0.0651	-0.0644	-0.0769	-0.076	-0.0734	0.6823	0.6752	0.695		53.5	-0.1659	-0.1562	-0.1669	-0.0953	-0.1004	-0.0944	0.6788	0.6925	0.7056	0.6789	0.6822	0.6639	-0.0734	-0.0688
	53.75	0.7312	0.6456	0.7051	0.715	0.6599	0.6656	-0.1556	-0.108	-0.1004	0.777	0.7066	0.715	-0.1338	-0.0995	-0.0863		53.75	0.7213	0.6906	0.7025	0.711	0.6838	0.7059	-0.0691	-0.0649	-0.0649	-0.0764	-0.0765	-0.0736	0.6818	0.675	0.6947		53.75	-0.1658	-0.1563	-0.1664	-0.0953	-0.101	-0.0945	0.6791	0.695	0.7049	0.6783	0.6825	0.6652	-0.0735	-0.0684
	54	0.732	0.6471	0.7035	0.7155	0.6591	0.6662	-0.1557	-0.1079	-0.0999	0.7747	0.7048	0.7177	-0.1341	-0.1004	-0.0864		54	0.7214	0.6898	0.7019	0.7109	0.6848	0.7059	-0.0692	-0.0652	-0.0651	-0.0768	-0.0768	-0.0739	0.6806	0.6735	0.6936		54	-0.1664	-0.1569	-0.167	-0.0952	-0.1001	-0.0943	0.6783	0.6934	0.7039	0.6812	0.6833	0.6642	-0.0734	-0.0688
	54.25	0.7356	0.6484	0.7078	0.7159	0.6591	0.665	-0.1561	-0.1077	-0.1008	0.7726	0.7031	0.7175	-0.1342	-0.1001	-0.087		54.25	0.7205	0.6892	0.7013	0.7107	0.6847	0.7055	-0.0691	-0.065	-0.0649	-0.077	-0.0764	-0.0736	0.6801	0.6739	0.6916		54.25	-0.1662	-0.1571	-0.1673	-0.0953	-0.1004	-0.0948	0.6787	0.6931	0.7037	0.6843	0.6814	0.6636	-0.0739	-0.0691
	54.5	0.7351	0.6491	0.7104	0.7151	0.6576	0.666	-0.1566	-0.1079	-0.0999	0.7735	0.7039	0.7154	-0.1341	-0.0997	-0.0867		54.5	0.7199	0.6895	0.7018	0.7112	0.6856	0.7031	-0.0693	-0.0649	-0.065	-0.077	-0.0765	-0.0741	0.6803	0.6747	0.6907		54.5	-0.1665	-0.1571	-0.1673	-0.0955	-0.101	-0.0946	0.6785	0.691	0.7041	0.6851	0.682	0.663	-0.0735	-0.0691
	54.75	0.7361	0.6494	0.7081	0.7135	0.6588	0.6654	-0.1565	-0.1077	-0.1005	0.7752	0.7029	0.7158	-0.1347	-0.0997	-0.0869		54.75	0.7194	0.6909	0.7031	0.7118	0.6845	0.7057	-0.0695	-0.0652	-0.0649	-0.0769	-0.0766	-0.0738	0.6825	0.6727	0.6909		54.75	-0.1666	-0.1574	-0.1675	-0.0955	-0.1013	-0.0948	0.6765	0.6913	0.7042	0.6836	0.6799	0.6637	-0.0736	-0.0687
	55.01	0.737	0.6491	0.7087	0.7178	0.6598	0.6642	-0.1568	-0.1081	-0.1008	0.7769	0.7026	0.7163	-0.1353	-0.1	-0.0869		55.01	0.7203	0.6904	0.7027	0.7118	0.6816	0.7065	-0.0693	-0.0654	-0.0653	-0.0774	-0.0763	-0.0741	0.6824	0.6734	0.6907		55.01	-0.1671	-0.1572	-0.168	-0.0957	-0.101	-0.0946	0.6749	0.6925	0.7038	0.68	0.6811	0.6646	-0.0737	-0.0695
	55.26	0.7354	0.6512	0.7097	0.7161	0.6608	0.6647	-0.1567	-0.1079	-0.101	0.7758	0.7026	0.7139	-0.1349	-0.1001	-0.0858		55.26	0.7193	0.6882	0.7019	0.7095	0.6819	0.7055	-0.0698	-0.0645	-0.0654	-0.0767	-0.0767	-0.074	0.6822	0.674	0.6898		55.26	-0.167	-0.1579	-0.1679	-0.0956	-0.1011	-0.0949	0.6751	0.6917	0.7034	0.6795	0.6803	0.6672	-0.0736	-0.0694
	55.51	0.7371	0.6534	0.7094	0.7158	0.663	0.6631	-0.1565	-0.1085	-0.1008	0.7725	0.7029	0.7131	-0.1354	-0.1002	-0.0869		55.51	0.718	0.6875	0.7018	0.7096	0.6808	0.7049	-0.0698	-0.0651	-0.0656	-0.0771	-0.0771	-0.0741	0.6796	0.673	0.6902		55.51	-0.1675	-0.1583	-0.1686	-0.0961	-0.1015	-0.0951	0.6758	0.6928	0.7007	0.678	0.6797	0.6645	-0.0738	-0.0694
	55.76	0.7378	0.6532	0.7087	0.7127	0.6614	0.6622	-0.1569	-0.1082	-0.1002	0.7758	0.7065	0.7145	-0.1353	-0.1004	-0.0872		55.76	0.7175	0.6886	0.7022	0.7069	0.6802	0.705	-0.0694	-0.0651	-0.0654	-0.0775	-0.0771	-0.0746	0.6787	0.6706	0.6892		55.76	-0.1675	-0.1578	-0.1684	-0.096	-0.1012	-0.0953	0.6765	0.6904	0.7014	0.6754	0.6779	0.6618	-0.0742	-0.0691
	56.01	0.7348	0.6544	0.7081	0.7151	0.6609	0.6629	-0.1569	-0.1085	-0.1005	0.7724	0.706	0.7163	-0.1353	-0.1006	-0.0868		56.01	0.7167	0.6898	0.7002	0.7067	0.6787	0.7051	-0.0696	-0.0655	-0.0656	-0.0774	-0.0769	-0.0743	0.6776	0.6698	0.6892		56.01	-0.1678	-0.1583	-0.1689	-0.0961	-0.1011	-0.0951	0.6778	0.6906	0.7028	0.6721	0.6784	0.6616	-0.0737	-0.0691
	56.26	0.7333	0.6551	0.7071	0.7154	0.6605	0.6624	-0.1573	-0.1086	-0.1005	0.7716	0.706	0.7159	-0.136	-0.1006	-0.0878		56.26	0.7149	0.691	0.6993	0.705	0.6778	0.7042	-0.0697	-0.0656	-0.0651	-0.078	-0.0773	-0.0743	0.6776	0.6694	0.6898		56.26	-0.1679	-0.1586	-0.1685	-0.0961	-0.1014	-0.0954	0.6796	0.6913	0.7027	0.6703	0.6781	0.6629	-0.0739	-0.069
	56.51	0.7357	0.6549	0.7041	0.714	0.66	0.6621	-0.1576	-0.1089	-0.1009	0.7757	0.7043	0.7166	-0.1359	-0.1005	-0.0876		56.51	0.7161	0.6873	0.7003	0.7054	0.6774	0.7036	-0.0696	-0.0655	-0.0652	-0.0789	-0.0772	-0.0744	0.6768	0.6707	0.689		56.51	-0.1686	-0.1588	-0.1692	-0.0959	-0.1011	-0.0955	0.678	0.6906	0.7021	0.6705	0.6794	0.6642	-0.0737	-0.0694
	56.76	0.738	0.6547	0.7065	0.7143	0.6597	0.6619	-0.157	-0.1091	-0.101	0.7766	0.7044	0.7158	-0.1362	-0.1008	-0.0874		56.76	0.7163	0.6861	0.6998	0.704	0.6784	0.704	-0.0695	-0.0654	-0.0657	-0.0797	-0.0772	-0.0742	0.6754	0.6711	0.6892		56.76	-0.1687	-0.1593	-0.1696	-0.0961	-0.1012	-0.0951	0.6777	0.6914	0.7023	0.6703	0.6801	0.6631	-0.0739	-0.0695
	57.01	0.7395	0.6543	0.705	0.7159	0.6578	0.6607	-0.1573	-0.1089	-0.1009	0.7733	0.7046	0.7149	-0.1361	-0.1003	-0.0882		57.01	0.7157	0.6874	0.6988	0.7061	0.6766	0.7058	-0.0702	-0.0655	-0.0655	-0.0794	-0.0771	-0.0745	0.675	0.6699	0.6894		57.01	-0.1687	-0.1592	-0.1693	-0.0964	-0.1016	-0.0954	0.6763	0.6906	0.7044	0.6692	0.6802	0.6634	-0.0738	-0.0697
	57.26	0.7447	0.6539	0.7073	0.7151	0.6589	0.659	-0.1578	-0.1092	-0.1008	0.7772	0.7049	0.7141	-0.1365	-0.1008	-0.0877		57.26	0.7162	0.6882	0.6979	0.7053	0.6753	0.7052	-0.0701	-0.0661	-0.0651	-0.0791	-0.0773	-0.0741	0.6732	0.6694	0.689		57.26	-0.1689	-0.1595	-0.1699	-0.0964	-0.1012	-0.0954	0.6768	0.6885	0.7035	0.669	0.6785	0.6622	-0.074	-0.0694
	57.51	0.7436	0.6542	0.7126	0.711	0.6598	0.6583	-0.1583	-0.1095	-0.1008	0.7757	0.7048	0.7131	-0.1366	-0.1007	-0.0875		57.51	0.7156	0.6886	0.6965	0.7074	0.6741	0.7035	-0.0699	-0.0654	-0.0653	-0.0796	-0.0775	-0.0745	0.6735	0.6718	0.6879		57.51	-0.1691	-0.1595	-0.1699	-0.0964	-0.1009	-0.0954	0.6777	0.69	0.7027	0.6687	0.6777	0.6622	-0.0745	-0.0696
	57.76	0.7451	0.6531	0.7155	0.7163	0.6594	0.6576	-0.1583	-0.1093	-0.101	0.7739	0.7029	0.7132	-0.1367	-0.1005	-0.0878		57.76	0.7167	0.6881	0.697	0.7074	0.6734	0.7	-0.07	-0.0653	-0.0655	-0.0792	-0.0774	-0.0746	0.6742	0.6704	0.6878		57.76	-0.1691	-0.1599	-0.1703	-0.0966	-0.1019	-0.0962	0.6764	0.6897	0.7001	0.6685	0.6783	0.6598	-0.0743	-0.0691
	58.01	0.7418	0.6542	0.7149	0.7164	0.6595	0.6564	-0.1582	-0.1094	-0.1008	0.7773	0.7036	0.7125	-0.1369	-0.1008	-0.0882		58.01	0.7193	0.6878	0.6966	0.7078	0.6733	0.6986	-0.0696	-0.0664	-0.0657	-0.0795	-0.0776	-0.0744	0.6738	0.6697	0.6884		58.01	-0.1696	-0.1604	-0.1705	-0.0969	-0.102	-0.0955	0.6751	0.6891	0.6995	0.6671	0.6792	0.6617	-0.0738	-0.0699
	58.26	0.7387	0.6527	0.7136	0.7133	0.6579	0.6551	-0.1583	-0.109	-0.1012	0.7764	0.7036	0.7128	-0.137	-0.1006	-0.0884		58.26	0.7192	0.6881	0.6978	0.7061	0.6755	0.6996	-0.0696	-0.0655	-0.0658	-0.0798	-0.0775	-0.0748	0.6742	0.6701	0.6882		58.26	-0.1699	-0.1601	-0.1708	-0.0966	-0.1021	-0.096	0.6749	0.6889	0.7013	0.6656	0.6766	0.6624	-0.0742	-0.0695
	58.51	0.7416	0.6521	0.718	0.7112	0.6569	0.6545	-0.1592	-0.1097	-0.1011	0.7766	0.7065	0.7142	-0.1375	-0.101	-0.0885		58.51	0.7184	0.6877	0.6994	0.7056	0.6763	0.6966	-0.07	-0.066	-0.0657	-0.0798	-0.0774	-0.0751	0.6744	0.6706	0.6881		58.51	-0.17	-0.1607	-0.1711	-0.0967	-0.1018	-0.0957	0.6732	0.6876	0.7012	0.6644	0.6765	0.6626	-0.0741	-0.0701
	58.76	0.7428	0.6509	0.7177	0.7095	0.6559	0.6556	-0.1598	-0.1093	-0.1013	0.7773	0.7053	0.7119	-0.137	-0.1015	-0.0877		58.76	0.7176	0.6847	0.7	0.7065	0.6765	0.6978	-0.0702	-0.066	-0.0659	-0.0798	-0.0774	-0.075	0.6743	0.67	0.6865		58.76	-0.1701	-0.1609	-0.1711	-0.0968	-0.1016	-0.0961	0.6721	0.6854	0.701	0.6622	0.678	0.6626	-0.0744	-0.0694
	59.01	0.7439	0.6514	0.7204	0.7161	0.6579	0.654	-0.1595	-0.1097	-0.1009	0.7774	0.7054	0.7123	-0.1374	-0.1007	-0.0886		59.01	0.7173	0.6841	0.699	0.7048	0.6763	0.7	-0.0696	-0.0663	-0.0655	-0.0801	-0.0779	-0.0751	0.6727	0.6697	0.6838		59.01	-0.1702	-0.1609	-0.171	-0.0968	-0.1023	-0.096	0.6743	0.686	0.7019	0.6622	0.6787	0.6618	-0.0741	-0.0701
	59.26	0.7431	0.6534	0.7196	0.7167	0.6578	0.6522	-0.1592	-0.1092	-0.1011	0.7772	0.707	0.7088	-0.1378	-0.101	-0.0879		59.26	0.7186	0.6832	0.6973	0.7041	0.6757	0.6985	-0.0708	-0.0658	-0.0659	-0.0803	-0.0778	-0.0753	0.6721	0.6683	0.683		59.26	-0.1707	-0.1611	-0.1735	-0.0969	-0.102	-0.096	0.6753	0.6872	0.7003	0.6611	0.6784	0.6618	-0.0743	-0.0703
	59.51	0.7429	0.6551	0.7193	0.7182	0.6584	0.6525	-0.1599	-0.1096	-0.1012	0.7745	0.7095	0.709	-0.1376	-0.1015	-0.088		59.51	0.7172	0.6852	0.6978	0.7039	0.6758	0.698	-0.0704	-0.066	-0.0664	-0.0796	-0.0781	-0.0753	0.6733	0.6677	0.6833		59.51	-0.1707	-0.1614	-0.1737	-0.0971	-0.102	-0.0962	0.6748	0.686	0.7006	0.6614	0.6776	0.6622	-0.0747	-0.0701
	59.76	0.7418	0.6559	0.7226	0.7189	0.6581	0.6516	-0.16	-0.11	-0.1014	0.7775	0.7083	0.7089	-0.1383	-0.1012	-0.0879		59.76	0.717	0.6874	0.6984	0.7045	0.6776	0.6979	-0.0699	-0.0661	-0.066	-0.0799	-0.0779	-0.0751	0.6721	0.6662	0.6827		59.76	-0.1711	-0.1615	-0.1741	-0.0967	-0.1019	-0.0961	0.6753	0.6837	0.6995	0.6622	0.6782	0.6612	-0.0744	-0.0696
	60.01	0.7441	0.6553	0.7197	0.7183	0.6577	0.6504	-0.1596	-0.1101	-0.1013	0.7788	0.7061	0.7097	-0.1386	-0.1013	-0.0883		60.01	0.7175	0.6851	0.6959	0.7047	0.6755	0.6949	-0.0699	-0.0661	-0.0657	-0.0801	-0.0777	-0.0753	0.6734	0.6647	0.6812		60.01	-0.1713	-0.162	-0.1738	-0.0972	-0.1025	-0.096	0.6724	0.6844	0.699	0.6622	0.6797	0.6645	-0.0738	-0.07
	60.26	0.7417	0.6566	0.7177	0.7176	0.6567	0.6494	-0.1604	-0.1099	-0.101	0.7774	0.7053	0.7106	-0.1385	-0.1016	-0.0876		60.26	0.7175	0.6819	0.6957	0.7038	0.6732	0.694	-0.0707	-0.0659	-0.0654	-0.0804	-0.0781	-0.0752	0.6737	0.6661	0.6816		60.26	-0.1713	-0.162	-0.1742	-0.0972	-0.1028	-0.096	0.6733	0.683	0.6984	0.6609	0.6796	0.6638	-0.074	-0.07
	60.51	0.7387	0.6589	0.7139	0.7214	0.656	0.6455	-0.1604	-0.1106	-0.1015	0.7789	0.706	0.7099	-0.1382	-0.1014	-0.088		60.51	0.719	0.6813	0.6942	0.7033	0.6733	0.6927	-0.0702	-0.0676	-0.066	-0.0803	-0.0779	-0.0755	0.6722	0.6656	0.681		60.51	-0.1715	-0.162	-0.1749	-0.0977	-0.1027	-0.0962	0.6734	0.6835	0.6988	0.6602	0.6791	0.662	-0.075	-0.07
	60.76	0.7424	0.6582	0.7176	0.7191	0.6568	0.6445	-0.1606	-0.11	-0.1016	0.7784	0.7057	0.7082	-0.1387	-0.1011	-0.0885		60.76	0.7188	0.6828	0.6959	0.7037	0.6735	0.6927	-0.0703	-0.0677	-0.0661	-0.0803	-0.078	-0.0757	0.6713	0.6656	0.6822		60.76	-0.1716	-0.1626	-0.1746	-0.097	-0.1025	-0.0963	0.6732	0.6828	0.698	0.6599	0.6765	0.662	-0.0747	-0.0698
	61.01	0.7469	0.6566	0.7195	0.7172	0.6566	0.6446	-0.1605	-0.1107	-0.1016	0.7788	0.7058	0.7069	-0.1391	-0.1014	-0.0883		61.01	0.7185	0.6842	0.6969	0.7025	0.6722	0.6914	-0.0701	-0.0672	-0.0662	-0.0801	-0.0782	-0.0757	0.6718	0.6679	0.6802		61.01	-0.172	-0.1624	-0.1752	-0.0976	-0.1027	-0.0965	0.673	0.6826	0.6978	0.6618	0.6745	0.6594	-0.0746	-0.0701
	61.26	0.7475	0.6571	0.7162	0.7138	0.6578	0.6426	-0.1619	-0.1107	-0.1016	0.7791	0.7056	0.7068	-0.1391	-0.1018	-0.0885		61.26	0.7179	0.6797	0.6971	0.7033	0.6723	0.6904	-0.0701	-0.068	-0.0668	-0.0806	-0.0786	-0.0755	0.6722	0.6676	0.6804		61.26	-0.1722	-0.1627	-0.1752	-0.0977	-0.1026	-0.0961	0.6737	0.6821	0.6966	0.6656	0.6754	0.6598	-0.0743	-0.0704
	61.51	0.7458	0.6588	0.7144	0.7188	0.6563	0.6408	-0.161	-0.1105	-0.102	0.782	0.7064	0.7051	-0.1392	-0.1021	-0.0886		61.51	0.7172	0.6793	0.6965	0.7033	0.6715	0.6908	-0.0707	-0.0676	-0.0662	-0.0809	-0.0785	-0.0757	0.6726	0.6673	0.6804		61.51	-0.1725	-0.1627	-0.1754	-0.0977	-0.1027	-0.0963	0.6742	0.6815	0.6965	0.6641	0.6758	0.6576	-0.0748	-0.0703
	61.76	0.7486	0.6602	0.7182	0.7176	0.655	0.6403	-0.1615	-0.1107	-0.102	0.7786	0.7067	0.7041	-0.1394	-0.1021	-0.089		61.76	0.7163	0.6811	0.6963	0.7037	0.6707	0.6922	-0.0706	-0.068	-0.0666	-0.0804	-0.0783	-0.0759	0.6701	0.6656	0.6795		61.76	-0.1728	-0.1633	-0.1754	-0.0978	-0.1026	-0.0963	0.6725	0.6812	0.6973	0.6597	0.6765	0.6563	-0.0742	-0.0709
	62.01	0.7481	0.6612	0.7193	0.7159	0.6534	0.6395	-0.1613	-0.1106	-0.1016	0.7787	0.7052	0.7052	-0.1389	-0.1013	-0.0881		62.01	0.7163	0.6803	0.6961	0.704	0.6709	0.6923	-0.0706	-0.0677	-0.0657	-0.081	-0.0784	-0.0759	0.6688	0.6623	0.6801		62.01	-0.1726	-0.1637	-0.1758	-0.0976	-0.1029	-0.097	0.6716	0.6811	0.696	0.658	0.6753	0.6579	-0.0756	-0.0705
	62.26	0.7473	0.6635	0.7187	0.7157	0.6529	0.6389	-0.1617	-0.1107	-0.1021	0.7805	0.7047	0.7048	-0.1399	-0.1023	-0.0888		62.26	0.7152	0.6797	0.6969	0.702	0.6712	0.6919	-0.0702	-0.0672	-0.0664	-0.0809	-0.0783	-0.0757	0.6686	0.6633	0.6785		62.26	-0.1731	-0.1636	-0.1763	-0.0976	-0.1034	-0.0967	0.6722	0.6816	0.6953	0.6612	0.6743	0.6582	-0.0745	-0.0704
	62.51	0.7426	0.6642	0.7205	0.7154	0.6519	0.6392	-0.1619	-0.1105	-0.1019	0.7795	0.7012	0.7045	-0.1393	-0.1021	-0.0888		62.51	0.7164	0.6777	0.6977	0.7031	0.6724	0.6902	-0.0707	-0.0679	-0.0666	-0.081	-0.0783	-0.0761	0.6682	0.6642	0.6781		62.51	-0.1732	-0.164	-0.1761	-0.0977	-0.1027	-0.097	0.6741	0.6805	0.6946	0.6619	0.6736	0.6572	-0.0746	-0.0701
	62.76	0.743	0.6641	0.7223	0.7166	0.6524	0.6386	-0.1618	-0.1106	-0.102	0.778	0.6993	0.7042	-0.1401	-0.1023	-0.0888		62.76	0.7141	0.6782	0.697	0.7025	0.6728	0.6906	-0.0711	-0.0683	-0.0663	-0.0813	-0.0784	-0.0757	0.6696	0.6632	0.6779		62.76	-0.1732	-0.1642	-0.1762	-0.0981	-0.1038	-0.097	0.6728	0.6787	0.6938	0.6639	0.6755	0.6572	-0.0744	-0.0704
	63.01	0.7423	0.6645	0.7198	0.7185	0.6553	0.6386	-0.162	-0.111	-0.1018	0.7804	0.7002	0.7052	-0.1401	-0.1024	-0.0891		63.01	0.7149	0.6821	0.6975	0.7003	0.6701	0.6913	-0.0706	-0.068	-0.0664	-0.081	-0.0785	-0.0759	0.6687	0.6618	0.68		63.01	-0.1737	-0.1642	-0.1763	-0.0983	-0.1035	-0.0972	0.6725	0.6769	0.694	0.6629	0.6758	0.6572	-0.075	-0.0707
	63.27	0.7415	0.6645	0.7182	0.7119	0.6546	0.6378	-0.162	-0.1111	-0.1024	0.7813	0.6993	0.7055	-0.1407	-0.102	-0.0888		63.27	0.7157	0.6804	0.6968	0.6996	0.6683	0.6913	-0.0711	-0.0676	-0.0663	-0.0811	-0.0791	-0.0762	0.6682	0.6623	0.6813		63.27	-0.174	-0.1643	-0.1762	-0.0984	-0.1034	-0.097	0.6714	0.6767	0.6932	0.6611	0.6743	0.6569	-0.0747	-0.0704
	63.52	0.7418	0.6642	0.7207	0.7166	0.6535	0.6386	-0.162	-0.1101	-0.1018	0.783	0.7001	0.7039	-0.1403	-0.1024	-0.0889		63.52	0.7153	0.6756	0.696	0.7007	0.6686	0.6908	-0.0707	-0.0683	-0.067	-0.0809	-0.0788	-0.0763	0.6661	0.6625	0.6792		63.52	-0.1738	-0.1642	-0.1767	-0.0982	-0.1029	-0.0973	0.6689	0.6755	0.6927	0.6603	0.6745	0.6551	-0.0747	-0.0704
	63.77	0.7431	0.6671	0.7218	0.7167	0.6506	0.6398	-0.1621	-0.1109	-0.1022	0.7825	0.6994	0.703	-0.1403	-0.1024	-0.0892		63.77	0.7153	0.6742	0.6964	0.6994	0.6683	0.6911	-0.0707	-0.068	-0.0688	-0.0817	-0.079	-0.0762	0.6647	0.6619	0.6767		63.77	-0.1738	-0.1649	-0.1774	-0.098	-0.1037	-0.097	0.6699	0.6743	0.6923	0.6613	0.6734	0.6534	-0.0745	-0.0704
	64.02	0.7424	0.6651	0.7201	0.7176	0.6505	0.6364	-0.1625	-0.111	-0.1022	0.7831	0.7003	0.7006	-0.1404	-0.1022	-0.0886		64.02	0.715	0.679	0.6962	0.6969	0.6703	0.6885	-0.0702	-0.0681	-0.0691	-0.0811	-0.0789	-0.0762	0.6643	0.6607	0.6763		64.02	-0.1745	-0.165	-0.177	-0.0984	-0.1033	-0.0975	0.6688	0.6749	0.6918	0.6613	0.6713	0.6518	-0.0751	-0.0699
	64.27	0.7415	0.6664	0.7218	0.7139	0.6498	0.6353	-0.1628	-0.1107	-0.1029	0.7821	0.6986	0.7015	-0.1407	-0.1028	-0.089		64.27	0.7159	0.6765	0.6966	0.6968	0.6698	0.6869	-0.0708	-0.0684	-0.0684	-0.0818	-0.0789	-0.0763	0.6669	0.6572	0.6762		64.27	-0.1746	-0.1652	-0.1769	-0.0983	-0.1034	-0.0972	0.6692	0.6747	0.6895	0.6606	0.6744	0.6529	-0.0749	-0.0704
	64.52	0.7404	0.6672	0.7269	0.7148	0.6488	0.6365	-0.1631	-0.1109	-0.1025	0.7824	0.6962	0.7006	-0.1409	-0.1027	-0.0884		64.52	0.7139	0.6761	0.6956	0.6945	0.6686	0.687	-0.0709	-0.0683	-0.0691	-0.0815	-0.0787	-0.0766	0.6684	0.656	0.6754		64.52	-0.1748	-0.1655	-0.1773	-0.0989	-0.1039	-0.0976	0.6695	0.6751	0.6899	0.6591	0.6754	0.6543	-0.0751	-0.0711
	64.77	0.7375	0.6651	0.7258	0.7163	0.6502	0.6356	-0.1632	-0.111	-0.1026	0.7849	0.6962	0.6995	-0.1408	-0.103	-0.089		64.77	0.7123	0.6744	0.6935	0.6939	0.6682	0.6895	-0.0707	-0.0682	-0.0686	-0.0813	-0.0791	-0.0766	0.6653	0.655	0.6744		64.77	-0.1752	-0.1655	-0.1776	-0.0984	-0.1039	-0.0973	0.6687	0.6739	0.6927	0.6593	0.6746	0.6555	-0.0749	-0.0705
	65.02	0.7416	0.6642	0.724	0.717	0.6499	0.6348	-0.1635	-0.1113	-0.103	0.7821	0.6956	0.699	-0.1413	-0.1026	-0.089		65.02	0.7119	0.678	0.6921	0.6944	0.6668	0.6849	-0.071	-0.0681	-0.0687	-0.0817	-0.0794	-0.0766	0.6626	0.6562	0.6745		65.02	-0.1751	-0.1657	-0.1782	-0.0984	-0.1037	-0.0976	0.6679	0.6737	0.6928	0.6598	0.6731	0.6547	-0.0756	-0.0706
	65.27	0.7414	0.6664	0.7251	0.7135	0.6488	0.6353	-0.1637	-0.1113	-0.1022	0.7812	0.6948	0.7	-0.1409	-0.1024	-0.0886		65.27	0.7109	0.6771	0.6927	0.6934	0.6674	0.684	-0.0706	-0.0683	-0.0689	-0.0819	-0.0791	-0.0768	0.6606	0.655	0.675		65.27	-0.1753	-0.1659	-0.178	-0.0983	-0.104	-0.0976	0.6673	0.6737	0.6932	0.6592	0.6744	0.6529	-0.0751	-0.0702
	65.52	0.7449	0.6671	0.7258	0.7119	0.6472	0.6344	-0.1638	-0.1116	-0.1028	0.7821	0.6945	0.6991	-0.1415	-0.1024	-0.0893		65.52	0.7101	0.6737	0.6907	0.6932	0.666	0.6841	-0.071	-0.0683	-0.0687	-0.0819	-0.0788	-0.0767	0.6615	0.6547	0.6734		65.52	-0.1752	-0.1661	-0.1783	-0.0987	-0.1037	-0.0976	0.666	0.6722	0.6934	0.661	0.6747	0.6519	-0.0749	-0.0709
	65.77	0.7444	0.6657	0.7247	0.7119	0.6478	0.6351	-0.1639	-0.1114	-0.1026	0.7809	0.6949	0.7011	-0.1414	-0.1033	-0.0891		65.77	0.7091	0.6741	0.6921	0.6921	0.6671	0.6823	-0.0711	-0.0687	-0.069	-0.0814	-0.0792	-0.0762	0.6636	0.6555	0.6717		65.77	-0.1756	-0.1662	-0.1783	-0.0989	-0.1037	-0.0977	0.6657	0.6712	0.6909	0.6596	0.6733	0.6517	-0.0746	-0.0706
	66.02	0.7439	0.666	0.7251	0.7171	0.6484	0.6337	-0.1638	-0.1116	-0.1026	0.781	0.6947	0.7012	-0.1421	-0.103	-0.0894		66.02	0.7078	0.6771	0.6919	0.6906	0.6667	0.6803	-0.0707	-0.0677	-0.0688	-0.0818	-0.0792	-0.0768	0.6616	0.6559	0.669		66.02	-0.1755	-0.1666	-0.1786	-0.0986	-0.104	-0.0977	0.6632	0.6718	0.6895	0.659	0.671	0.6535	-0.0751	-0.0707
	66.27	0.7441	0.6663	0.7262	0.7149	0.6457	0.6307	-0.164	-0.1115	-0.1025	0.7793	0.6935	0.7	-0.1421	-0.1032	-0.0895		66.27	0.706	0.6757	0.6901	0.6892	0.6649	0.6782	-0.0709	-0.0681	-0.0688	-0.0822	-0.0794	-0.077	0.6607	0.6544	0.665		66.27	-0.176	-0.1665	-0.1787	-0.0988	-0.1039	-0.0976	0.6635	0.6719	0.6872	0.658	0.6702	0.6516	-0.0749	-0.0712
	66.52	0.7444	0.6665	0.7264	0.7129	0.6455	0.6293	-0.1642	-0.1116	-0.1026	0.7795	0.6929	0.6986	-0.1416	-0.103	-0.0898		66.52	0.7048	0.6724	0.6901	0.6877	0.6625	0.6769	-0.0713	-0.0685	-0.0687	-0.0817	-0.0794	-0.0764	0.6583	0.6506	0.6653		66.52	-0.1763	-0.1667	-0.1785	-0.0991	-0.1043	-0.0977	0.6636	0.6716	0.6845	0.6581	0.6697	0.6515	-0.0749	-0.071
	66.77	0.7438	0.6679	0.7292	0.7131	0.6459	0.6282	-0.1636	-0.111	-0.1026	0.7798	0.6913	0.6989	-0.1426	-0.1036	-0.0891		66.77	0.7025	0.6721	0.6891	0.6886	0.6628	0.6767	-0.0709	-0.068	-0.0691	-0.0819	-0.0793	-0.0769	0.6566	0.6439	0.6676		66.77	-0.1767	-0.1671	-0.1789	-0.099	-0.1039	-0.0978	0.663	0.6705	0.6842	0.6573	0.6725	0.6509	-0.0756	-0.0708
	67.02	0.7438	0.6677	0.7296	0.714	0.6445	0.6268	-0.1642	-0.1118	-0.1022	0.7807	0.6898	0.6975	-0.142	-0.1028	-0.0894		67.02	0.7022	0.6752	0.6895	0.6892	0.6633	0.6758	-0.0714	-0.0682	-0.0688	-0.0823	-0.0795	-0.0769	0.6555	0.6409	0.6706		67.02	-0.1768	-0.1673	-0.179	-0.0996	-0.104	-0.0976	0.6617	0.6697	0.6841	0.6581	0.6708	0.6524	-0.075	-0.0709
	67.27	0.746	0.6671	0.7311	0.7201	0.6435	0.6266	-0.1641	-0.1116	-0.1027	0.7817	0.6893	0.6977	-0.1423	-0.103	-0.0893		67.27	0.7006	0.6738	0.6904	0.6885	0.6639	0.6749	-0.0713	-0.0688	-0.0691	-0.082	-0.0798	-0.0769	0.6573	0.6418	0.6744		67.27	-0.1768	-0.1675	-0.1792	-0.0993	-0.1042	-0.0981	0.6615	0.6684	0.6845	0.6587	0.6744	0.6566	-0.0757	-0.0711
	67.52	0.7452	0.666	0.728	0.7189	0.6435	0.6258	-0.1649	-0.112	-0.1031	0.7829	0.69	0.6987	-0.1428	-0.1026	-0.0898		67.52	0.6989	0.6721	0.689	0.687	0.6621	0.6735	-0.072	-0.0685	-0.0693	-0.0824	-0.0794	-0.0773	0.6559	0.6446	0.6746		67.52	-0.177	-0.1676	-0.1796	-0.0989	-0.1044	-0.0979	0.662	0.668	0.6848	0.6573	0.6767	0.6574	-0.0747	-0.0712
	67.77	0.7459	0.6672	0.7265	0.7156	0.643	0.6252	-0.1647	-0.1117	-0.103	0.7819	0.6879	0.7003	-0.1427	-0.1033	-0.0893		67.77	0.6976	0.6707	0.6867	0.6867	0.6604	0.6729	-0.0716	-0.0684	-0.0694	-0.0822	-0.0792	-0.0774	0.6558	0.6519	0.674		67.77	-0.1775	-0.1676	-0.1795	-0.0988	-0.1043	-0.0982	0.6624	0.666	0.6845	0.6559	0.6771	0.6572	-0.0752	-0.0709
	68.02	0.7466	0.6669	0.7264	0.7156	0.642	0.6247	-0.1646	-0.1118	-0.1032	0.7815	0.6888	0.6987	-0.1425	-0.1027	-0.0896		68.02	0.6962	0.673	0.6868	0.6863	0.6584	0.6728	-0.0709	-0.0681	-0.0704	-0.0821	-0.0799	-0.0771	0.6546	0.6602	0.6721		68.02	-0.1773	-0.168	-0.1799	-0.0996	-0.1043	-0.0977	0.6615	0.6663	0.6847	0.6559	0.6736	0.6554	-0.0756	-0.0707
	68.27	0.7452	0.6666	0.722	0.7159	0.6414	0.6251	-0.165	-0.112	-0.1031	0.7803	0.6893	0.6974	-0.1427	-0.1035	-0.0898		68.27	0.6964	0.6745	0.686	0.6862	0.658	0.6722	-0.0716	-0.0688	-0.0701	-0.0822	-0.0797	-0.0773	0.6545	0.6639	0.6667		68.27	-0.1774	-0.168	-0.18	-0.0997	-0.1043	-0.0979	0.6613	0.6654	0.6831	0.6579	0.668	0.6537	-0.0755	-0.0708
	68.52	0.7452	0.6645	0.7213	0.7172	0.6421	0.6258	-0.1651	-0.1122	-0.103	0.7799	0.6896	0.697	-0.1431	-0.1034	-0.0896		68.52	0.6954	0.6732	0.686	0.6862	0.6585	0.6714	-0.0716	-0.0687	-0.0702	-0.0827	-0.0795	-0.0776	0.6559	0.6619	0.6617		68.52	-0.1779	-0.1684	-0.1799	-0.0995	-0.1045	-0.0985	0.6604	0.6661	0.6799	0.6611	0.6635	0.6505	-0.0751	-0.071
	68.77	0.7451	0.6657	0.7229	0.7148	0.6411	0.626	-0.1653	-0.1122	-0.1025	0.7798	0.6883	0.6944	-0.1431	-0.1032	-0.0898		68.77	0.6942	0.6716	0.6839	0.6876	0.6599	0.6703	-0.0717	-0.0692	-0.0698	-0.0825	-0.0801	-0.0773	0.6542	0.6566	0.66		68.77	-0.1778	-0.1686	-0.1804	-0.0997	-0.1046	-0.0983	0.6596	0.6659	0.6746	0.6618	0.6598	0.6473	-0.0753	-0.0709
	69.02	0.7455	0.6644	0.7235	0.7138	0.6407	0.6244	-0.1655	-0.1127	-0.103	0.7796	0.6864	0.6936	-0.1438	-0.1039	-0.0901		69.02	0.6934	0.6693	0.6806	0.6873	0.6584	0.6694	-0.0714	-0.0688	-0.07	-0.0824	-0.0798	-0.0774	0.6534	0.6459	0.6599		69.02	-0.178	-0.1685	-0.1805	-0.0998	-0.1049	-0.0986	0.6593	0.6639	0.6687	0.6609	0.6602	0.6484	-0.0751	-0.0712
	69.27	0.7474	0.6644	0.7256	0.7178	0.6382	0.6235	-0.1658	-0.1123	-0.1028	0.7772	0.6852	0.6926	-0.144	-0.1033	-0.09		69.27	0.6913	0.6723	0.6793	0.687	0.6557	0.6697	-0.0711	-0.0689	-0.0698	-0.0834	-0.08	-0.0775	0.6514	0.6361	0.6613		69.27	-0.1779	-0.1691	-0.1806	-0.0997	-0.1048	-0.0987	0.661	0.6628	0.6662	0.6562	0.6647	0.649	-0.075	-0.0713
	69.52	0.7461	0.6654	0.7239	0.7168	0.6384	0.6233	-0.1659	-0.1119	-0.1033	0.778	0.6842	0.6916	-0.1443	-0.1033	-0.09		69.52	0.691	0.6676	0.6771	0.6867	0.6535	0.6684	-0.0716	-0.0691	-0.0703	-0.0834	-0.0798	-0.0772	0.6485	0.6341	0.6648		69.52	-0.1781	-0.169	-0.181	-0.0996	-0.1048	-0.0986	0.6606	0.661	0.6671	0.6527	0.6729	0.6494	-0.0754	-0.0713
	69.77	0.7441	0.6656	0.7238	0.7165	0.638	0.6232	-0.1663	-0.1124	-0.1032	0.7771	0.6841	0.6911	-0.1434	-0.104	-0.0899		69.77	0.6899	0.6675	0.6778	0.6871	0.6534	0.6669	-0.0715	-0.0692	-0.0703	-0.0834	-0.0801	-0.0775	0.6479	0.6362	0.6681		69.77	-0.1787	-0.169	-0.1809	-0.0995	-0.1049	-0.098	0.6615	0.6615	0.6705	0.651	0.6765	0.6507	-0.0749	-0.0716
	70.02	0.7408	0.6654	0.7289	0.7165	0.6383	0.6235	-0.1662	-0.1126	-0.1026	0.7761	0.6833	0.6908	-0.1443	-0.1045	-0.0898		70.02	0.6892	0.6682	0.6775	0.6853	0.6514	0.6655	-0.0715	-0.0687	-0.0706	-0.0837	-0.0806	-0.0777	0.6481	0.6379	0.6698		70.02	-0.1787	-0.1692	-0.1815	-0.1003	-0.1053	-0.0989	0.6601	0.6611	0.6824	0.652	0.6759	0.6532	-0.0757	-0.0712
	70.27	0.7415	0.6661	0.7294	0.7185	0.641	0.6248	-0.1658	-0.1124	-0.1032	0.7761	0.6842	0.6929	-0.1442	-0.1038	-0.0898		70.27	0.6894	0.6707	0.6807	0.6854	0.6521	0.6642	-0.0717	-0.0685	-0.0705	-0.0834	-0.0802	-0.0776	0.6486	0.6398	0.6683		70.27	-0.1789	-0.1695	-0.1815	-0.0996	-0.1052	-0.0986	0.6581	0.6611	0.6887	0.6534	0.6753	0.6554	-0.0756	-0.0714
	70.52	0.7441	0.6666	0.7301	0.7191	0.6394	0.6233	-0.1663	-0.1121	-0.1034	0.7767	0.6821	0.695	-0.1448	-0.1045	-0.0899		70.52	0.6885	0.6682	0.6822	0.6842	0.6511	0.6636	-0.072	-0.0688	-0.0701	-0.0835	-0.08	-0.0777	0.6496	0.6425	0.6641		70.52	-0.1793	-0.1695	-0.1814	-0.1003	-0.1047	-0.0989	0.6572	0.6603	0.6883	0.6557	0.6713	0.6581	-0.0754	-0.0715
	70.77	0.7466	0.6673	0.7305	0.7173	0.6401	0.6227	-0.1666	-0.1126	-0.1031	0.7758	0.6825	0.6936	-0.1443	-0.1036	-0.0898		70.77	0.6882	0.6656	0.6842	0.6838	0.6505	0.6637	-0.0717	-0.0685	-0.0704	-0.084	-0.0805	-0.078	0.6514	0.6484	0.6574		70.77	-0.1792	-0.1698	-0.1821	-0.1	-0.1051	-0.0988	0.6547	0.66	0.6877	0.6573	0.661	0.6568	-0.0759	-0.0711
	71.02	0.7452	0.6681	0.7319	0.714	0.6378	0.6226	-0.1667	-0.1123	-0.1038	0.7739	0.6809	0.6915	-0.1445	-0.104	-0.0902		71.02	0.6872	0.6637	0.6833	0.6837	0.6504	0.6628	-0.0715	-0.0688	-0.0705	-0.0834	-0.08	-0.0774	0.6517	0.6549	0.6484		71.02	-0.1795	-0.1701	-0.1818	-0.0997	-0.1053	-0.0987	0.6511	0.659	0.6825	0.6592	0.6498	0.6527	-0.0759	-0.0712
	71.27	0.746	0.6671	0.73	0.7166	0.6359	0.6226	-0.1671	-0.1128	-0.1031	0.7707	0.6778	0.6874	-0.1446	-0.1039	-0.0905		71.27	0.6868	0.6633	0.6791	0.6833	0.6508	0.6644	-0.0715	-0.0689	-0.0703	-0.0839	-0.0802	-0.0776	0.6516	0.6579	0.6443		71.27	-0.1796	-0.1702	-0.1819	-0.1002	-0.1053	-0.0988	0.6493	0.6581	0.6689	0.6596	0.65	0.644	-0.0758	-0.0714
	71.52	0.7449	0.6665	0.7301	0.715	0.6348	0.6219	-0.1665	-0.1126	-0.1035	0.7692	0.6776	0.6819	-0.1445	-0.104	-0.0898		71.52	0.6875	0.6629	0.6715	0.6826	0.6504	0.664	-0.0721	-0.0684	-0.0703	-0.0838	-0.0802	-0.0779	0.6514	0.6549	0.6464		71.52	-0.1803	-0.1703	-0.1824	-0.1001	-0.1054	-0.0991	0.6501	0.658	0.658	0.6604	0.6501	0.6391	-0.076	-0.0713
	71.78	0.742	0.6665	0.7315	0.7132	0.6348	0.6225	-0.1668	-0.1129	-0.1034	0.7672	0.677	0.6803	-0.1456	-0.1044	-0.0907		71.78	0.6852	0.6595	0.6641	0.6807	0.6498	0.6623	-0.0719	-0.0684	-0.0709	-0.0837	-0.0803	-0.0781	0.6482	0.6499	0.6474		71.78	-0.1803	-0.1706	-0.182	-0.1006	-0.1055	-0.099	0.6538	0.6593	0.6578	0.6558	0.6511	0.6387	-0.0757	-0.0717
	72.03	0.7394	0.6648	0.7298	0.7136	0.6339	0.6218	-0.1672	-0.1126	-0.1038	0.7676	0.6751	0.678	-0.1455	-0.1046	-0.0903		72.03	0.6822	0.6589	0.6613	0.679	0.6479	0.6589	-0.0718	-0.0692	-0.0705	-0.084	-0.0809	-0.0777	0.6425	0.6384	0.6525		72.03	-0.18	-0.1707	-0.1826	-0.1003	-0.1057	-0.0993	0.659	0.6603	0.6596	0.6475	0.6538	0.6428	-0.0756	-0.0715
	72.28	0.7372	0.6641	0.7273	0.7134	0.6332	0.6212	-0.1675	-0.113	-0.1037	0.7663	0.6725	0.679	-0.1457	-0.1041	-0.0898		72.28	0.6808	0.6625	0.6606	0.6765	0.6469	0.656	-0.0722	-0.0691	-0.0708	-0.084	-0.0809	-0.0783	0.6371	0.632	0.661		72.28	-0.1804	-0.1708	-0.1827	-0.1006	-0.1059	-0.0993	0.6609	0.6596	0.6614	0.6389	0.6604	0.6463	-0.0756	-0.0717
	72.53	0.7349	0.6629	0.728	0.7112	0.6327	0.6215	-0.1672	-0.1129	-0.1039	0.7658	0.6715	0.6801	-0.1445	-0.1042	-0.0904		72.53	0.6802	0.6695	0.6613	0.6768	0.6471	0.6556	-0.0719	-0.0691	-0.0708	-0.0842	-0.0807	-0.0784	0.6352	0.6325	0.6657		72.53	-0.1809	-0.1712	-0.1831	-0.1007	-0.1058	-0.0991	0.6592	0.6583	0.6629	0.6339	0.6689	0.6518	-0.0753	-0.0716
	72.78	0.7351	0.664	0.7268	0.7108	0.6331	0.622	-0.1674	-0.1137	-0.1039	0.7641	0.6713	0.6823	-0.1452	-0.105	-0.0904		72.78	0.6798	0.6671	0.6659	0.675	0.6476	0.6543	-0.0724	-0.0695	-0.0714	-0.0846	-0.0835	-0.0784	0.6355	0.6326	0.6696		72.78	-0.181	-0.1714	-0.1835	-0.1006	-0.1058	-0.0995	0.6577	0.6565	0.6645	0.6356	0.6728	0.6558	-0.0763	-0.0718
	73.03	0.7339	0.6652	0.727	0.7113	0.6342	0.6222	-0.1677	-0.1133	-0.104	0.7659	0.6713	0.687	-0.1452	-0.1042	-0.0909		73.03	0.68	0.6671	0.6747	0.6755	0.6464	0.6538	-0.0726	-0.0694	-0.0719	-0.0843	-0.0834	-0.0788	0.6391	0.6332	0.6694		73.03	-0.1806	-0.1717	-0.1833	-0.1007	-0.106	-0.0995	0.6529	0.6515	0.6658	0.6403	0.6731	0.6593	-0.0762	-0.0715
	73.28	0.7355	0.6655	0.729	0.714	0.6338	0.6218	-0.1679	-0.1128	-0.104	0.767	0.6721	0.691	-0.1453	-0.1046	-0.0904		73.28	0.6808	0.6634	0.6842	0.6758	0.6463	0.654	-0.0718	-0.0693	-0.071	-0.084	-0.0832	-0.0779	0.6466	0.6343	0.6658		73.28	-0.1811	-0.1717	-0.1834	-0.1004	-0.1062	-0.0995	0.646	0.6443	0.672	0.6489	0.6691	0.6613	-0.0765	-0.072
	73.53	0.7309	0.6665	0.7289	0.7134	0.6335	0.6217	-0.1678	-0.1137	-0.104	0.7668	0.6711	0.691	-0.1459	-0.1045	-0.091		73.53	0.6809	0.6577	0.6878	0.6751	0.6454	0.6532	-0.0724	-0.0695	-0.0708	-0.0847	-0.0834	-0.0784	0.6547	0.6341	0.6593		73.53	-0.1812	-0.1718	-0.1836	-0.1008	-0.106	-0.0996	0.6421	0.6379	0.6844	0.6575	0.6568	0.6616	-0.0762	-0.0723
	73.78	0.7346	0.6648	0.7264	0.7139	0.6319	0.6207	-0.1679	-0.1135	-0.104	0.7658	0.6697	0.6872	-0.1461	-0.1043	-0.0908		73.78	0.6806	0.6535	0.6881	0.6761	0.644	0.6522	-0.0722	-0.0691	-0.0708	-0.084	-0.0832	-0.0787	0.6565	0.6369	0.6438		73.78	-0.1814	-0.172	-0.1838	-0.101	-0.1062	-0.0995	0.6419	0.6357	0.6915	0.6606	0.645	0.6559	-0.076	-0.0716
	74.03	0.7365	0.6639	0.7291	0.7152	0.6312	0.6192	-0.168	-0.1133	-0.1041	0.7633	0.6675	0.681	-0.1461	-0.1041	-0.0901		74.03	0.6795	0.6535	0.682	0.6737	0.6451	0.6521	-0.0717	-0.0697	-0.0707	-0.0844	-0.0834	-0.0784	0.6546	0.6378	0.6373		74.03	-0.1815	-0.1718	-0.1837	-0.1007	-0.1062	-0.0999	0.6415	0.6369	0.6902	0.6614	0.6401	0.6394	-0.0762	-0.0719
	74.28	0.7353	0.6615	0.7297	0.7155	0.6306	0.619	-0.1684	-0.1135	-0.1046	0.7613	0.6664	0.673	-0.146	-0.1046	-0.0907		74.28	0.6788	0.653	0.6674	0.6731	0.6467	0.6497	-0.0725	-0.0693	-0.0706	-0.0841	-0.0835	-0.0786	0.652	0.6446	0.6379		74.28	-0.1817	-0.1719	-0.184	-0.1009	-0.1065	-0.0998	0.6424	0.6407	0.6822	0.6604	0.6409	0.6304	-0.0754	-0.0711
	74.53	0.7303	0.6593	0.7312	0.7137	0.63	0.6188	-0.1682	-0.1131	-0.1042	0.7609	0.6643	0.6672	-0.1459	-0.1048	-0.0911		74.53	0.6774	0.6552	0.6564	0.6732	0.6464	0.6481	-0.0723	-0.0691	-0.0711	-0.0845	-0.0836	-0.0785	0.6471	0.6527	0.6404		74.53	-0.1815	-0.1724	-0.1839	-0.1011	-0.1056	-0.0997	0.6471	0.6528	0.6651	0.6547	0.6428	0.6289	-0.0752	-0.0713
	74.78	0.7313	0.662	0.7329	0.7106	0.6309	0.6185	-0.1688	-0.1136	-0.1041	0.7613	0.6634	0.6667	-0.1472	-0.1049	-0.0905		74.78	0.6771	0.659	0.656	0.6732	0.645	0.647	-0.0721	-0.0691	-0.0706	-0.0844	-0.0833	-0.0783	0.6339	0.6538	0.6402		74.78	-0.1818	-0.1726	-0.1842	-0.1012	-0.1067	-0.0994	0.6529	0.6639	0.6577	0.6479	0.6432	0.6317	-0.0762	-0.0716
	75.03	0.728	0.6615	0.7329	0.713	0.6314	0.6181	-0.1685	-0.1133	-0.1041	0.7606	0.6632	0.6702	-0.1467	-0.1049	-0.0907		75.03	0.6757	0.6657	0.6567	0.6725	0.6427	0.6456	-0.0719	-0.0696	-0.0712	-0.0847	-0.0835	-0.0789	0.6275	0.6509	0.6422		75.03	-0.1823	-0.1722	-0.1844	-0.1012	-0.1065	-0.0994	0.6584	0.6683	0.6587	0.6354	0.6459	0.6342	-0.0756	-0.072
	75.28	0.7277	0.6633	0.7338	0.7113	0.6344	0.6184	-0.1684	-0.1138	-0.104	0.7585	0.6634	0.6737	-0.1466	-0.1046	-0.0909		75.28	0.6753	0.6704	0.6594	0.6727	0.6416	0.6447	-0.0719	-0.0695	-0.0712	-0.0847	-0.0839	-0.0788	0.6283	0.6408	0.648		75.28	-0.1824	-0.1724	-0.1842	-0.1011	-0.1064	-0.0997	0.6607	0.6672	0.6595	0.6311	0.6532	0.6408	-0.0762	-0.0723
	75.53	0.7285	0.6637	0.735	0.7124	0.6362	0.6173	-0.169	-0.1141	-0.1041	0.7586	0.6647	0.6794	-0.1471	-0.1048	-0.0907		75.53	0.6767	0.6699	0.6619	0.6726	0.641	0.6429	-0.0726	-0.0691	-0.0708	-0.0848	-0.0842	-0.079	0.6302	0.6295	0.6569		75.53	-0.1823	-0.1727	-0.1846	-0.1011	-0.1063	-0.1	0.6581	0.6634	0.6616	0.6332	0.6601	0.6492	-0.0763	-0.0719
	75.78	0.7303	0.6638	0.7361	0.7124	0.6348	0.6171	-0.1691	-0.114	-0.1041	0.7575	0.6653	0.6838	-0.1471	-0.105	-0.0908		75.78	0.6768	0.6669	0.665	0.6719	0.6411	0.6432	-0.0722	-0.0694	-0.0712	-0.0849	-0.0837	-0.0791	0.6322	0.6263	0.6633		75.78	-0.183	-0.1736	-0.1849	-0.1013	-0.1065	-0.0996	0.6529	0.6564	0.6636	0.6359	0.6643	0.6585	-0.0759	-0.0719
	76.03	0.7294	0.6639	0.734	0.7112	0.6341	0.617	-0.1692	-0.1138	-0.1044	0.7577	0.6675	0.6849	-0.1465	-0.1046	-0.0915		76.03	0.6774	0.6622	0.6715	0.6726	0.6409	0.6413	-0.0721	-0.0695	-0.0715	-0.0847	-0.0838	-0.0789	0.6369	0.626	0.6656		76.03	-0.1832	-0.1732	-0.1851	-0.1015	-0.1066	-0.1003	0.6404	0.6392	0.6652	0.6417	0.6649	0.662	-0.0761	-0.0716
	76.28	0.7281	0.6657	0.7349	0.7111	0.6325	0.6151	-0.1694	-0.1142	-0.1041	0.7567	0.6664	0.6858	-0.1471	-0.1053	-0.0915		76.28	0.6769	0.6559	0.6758	0.6729	0.641	0.6412	-0.0722	-0.0696	-0.0714	-0.0847	-0.0838	-0.0791	0.6446	0.6278	0.6657		76.28	-0.1826	-0.1736	-0.1852	-0.1015	-0.1071	-0.0998	0.6326	0.6316	0.6665	0.6513	0.6642	0.6623	-0.0762	-0.0718
	76.53	0.7278	0.6653	0.7359	0.7105	0.6309	0.6164	-0.1697	-0.1138	-0.1042	0.7566	0.664	0.6829	-0.1474	-0.1056	-0.0913		76.53	0.6756	0.6482	0.6778	0.6731	0.6406	0.6408	-0.0722	-0.07	-0.0712	-0.085	-0.084	-0.079	0.6524	0.6275	0.6603		76.53	-0.1831	-0.1737	-0.1855	-0.1016	-0.1073	-0.1001	0.632	0.6318	0.6662	0.6573	0.6589	0.6606	-0.0762	-0.072
	76.78	0.7283	0.6648	0.7357	0.7122	0.6294	0.6179	-0.1699	-0.1143	-0.1045	0.7557	0.6622	0.6756	-0.1477	-0.1051	-0.0911		76.78	0.6753	0.6458	0.6774	0.6712	0.6403	0.6407	-0.0725	-0.07	-0.0708	-0.085	-0.084	-0.0789	0.6562	0.6284	0.6458		76.78	-0.1837	-0.1739	-0.1856	-0.1015	-0.1068	-0.1003	0.634	0.6349	0.667	0.664	0.6423	0.655	-0.0762	-0.0725
	77.03	0.7263	0.6658	0.7347	0.7101	0.6289	0.6192	-0.1702	-0.1139	-0.1042	0.7555	0.6595	0.667	-0.1473	-0.1049	-0.0913		77.03	0.6746	0.6473	0.6739	0.6711	0.6401	0.6422	-0.0728	-0.0698	-0.0713	-0.0852	-0.0839	-0.0787	0.6577	0.629	0.6384		77.03	-0.184	-0.1743	-0.1859	-0.1014	-0.1076	-0.1001	0.6374	0.6359	0.666	0.6639	0.6364	0.6388	-0.0766	-0.0722
	77.28	0.7239	0.6667	0.7358	0.7085	0.6272	0.6195	-0.1704	-0.1139	-0.1044	0.7574	0.6576	0.6637	-0.1478	-0.1055	-0.091		77.28	0.6745	0.6487	0.663	0.6692	0.6392	0.6423	-0.0724	-0.0695	-0.0715	-0.085	-0.0842	-0.079	0.6562	0.6297	0.6378		77.28	-0.1838	-0.174	-0.1859	-0.1016	-0.1069	-0.1003	0.6415	0.6373	0.669	0.6613	0.6367	0.6324	-0.076	-0.0719
	77.53	0.7246	0.6655	0.7338	0.7091	0.6273	0.6203	-0.1703	-0.1143	-0.1045	0.7561	0.6576	0.6632	-0.1481	-0.1054	-0.0913		77.53	0.675	0.6544	0.6548	0.6682	0.6371	0.6424	-0.0725	-0.0694	-0.0713	-0.0852	-0.0841	-0.0795	0.6516	0.6299	0.6379		77.53	-0.1841	-0.1739	-0.1861	-0.102	-0.107	-0.1001	0.6453	0.6403	0.6687	0.6546	0.6374	0.6345	-0.0766	-0.0719
	77.78	0.724	0.6643	0.7328	0.7099	0.6284	0.6211	-0.1704	-0.1142	-0.105	0.7545	0.6575	0.6659	-0.1488	-0.1049	-0.0909		77.78	0.6735	0.6646	0.6522	0.6667	0.6369	0.6414	-0.0725	-0.0698	-0.0712	-0.0851	-0.0842	-0.0792	0.6373	0.6312	0.637		77.78	-0.184	-0.1745	-0.1862	-0.1015	-0.1069	-0.1001	0.6483	0.6491	0.6648	0.6394	0.6374	0.6362	-0.0763	-0.072
	78.03	0.7211	0.6644	0.7333	0.7111	0.6289	0.6182	-0.1703	-0.1145	-0.1049	0.7531	0.6587	0.6693	-0.1489	-0.1058	-0.0916		78.03	0.6707	0.6695	0.6521	0.6656	0.6364	0.639	-0.0724	-0.0697	-0.0719	-0.0852	-0.0837	-0.0793	0.6297	0.6326	0.6368		78.03	-0.1843	-0.1746	-0.1863	-0.1019	-0.107	-0.1001	0.6518	0.6609	0.6609	0.6306	0.637	0.6363	-0.0762	-0.0721
	78.28	0.7179	0.6652	0.7315	0.7077	0.6287	0.6152	-0.1708	-0.1142	-0.104	0.7484	0.6592	0.673	-0.1484	-0.1053	-0.0913		78.28	0.6738	0.6693	0.6526	0.6645	0.6378	0.6367	-0.0726	-0.0697	-0.0714	-0.0854	-0.0842	-0.0795	0.6284	0.6383	0.6372		78.28	-0.1845	-0.1753	-0.1865	-0.1018	-0.107	-0.1004	0.6547	0.6675	0.6576	0.6292	0.6371	0.6363	-0.0767	-0.072
	78.53	0.7195	0.6644	0.7318	0.7072	0.6297	0.6121	-0.1706	-0.1142	-0.1045	0.7502	0.659	0.6764	-0.1486	-0.1054	-0.0916		78.53	0.6712	0.6678	0.6531	0.6638	0.6381	0.6344	-0.0723	-0.0699	-0.0718	-0.0856	-0.0839	-0.0793	0.6297	0.6445	0.6379		78.53	-0.1847	-0.1754	-0.1865	-0.1022	-0.1077	-0.1004	0.6567	0.6697	0.6578	0.6294	0.6403	0.6414	-0.0764	-0.0728
	78.78	0.7165	0.6637	0.7341	0.709	0.6297	0.609	-0.1709	-0.1145	-0.1047	0.7512	0.6577	0.6784	-0.1489	-0.1055	-0.0918		78.78	0.6693	0.6648	0.6547	0.6629	0.6364	0.6339	-0.0732	-0.0702	-0.0718	-0.0857	-0.0842	-0.0793	0.63	0.6465	0.6393		78.78	-0.1847	-0.1755	-0.1867	-0.1021	-0.1073	-0.1004	0.6544	0.666	0.6579	0.6305	0.6451	0.6462	-0.0765	-0.0726
	79.03	0.7151	0.6632	0.7315	0.7083	0.6277	0.6051	-0.1711	-0.1145	-0.1047	0.7484	0.6563	0.6797	-0.1488	-0.1049	-0.0913		79.03	0.6702	0.6573	0.6568	0.6614	0.6348	0.6335	-0.0731	-0.0702	-0.0719	-0.0855	-0.0842	-0.0797	0.6302	0.6428	0.6394		79.03	-0.1848	-0.1756	-0.1871	-0.1023	-0.1076	-0.1011	0.6431	0.66	0.6574	0.6307	0.6528	0.6536	-0.0765	-0.0725
	79.28	0.7167	0.6616	0.7332	0.7053	0.6255	0.6054	-0.1709	-0.1144	-0.1051	0.7487	0.6533	0.676	-0.1493	-0.106	-0.0917		79.28	0.668	0.644	0.6617	0.6589	0.6321	0.635	-0.073	-0.0699	-0.0714	-0.0858	-0.0845	-0.0793	0.6328	0.6294	0.6426		79.28	-0.1851	-0.1759	-0.1873	-0.1018	-0.107	-0.1011	0.6313	0.6417	0.6584	0.6347	0.6571	0.6592	-0.0768	-0.0722
	79.53	0.7147	0.6612	0.7329	0.7063	0.625	0.6056	-0.1716	-0.1146	-0.1046	0.7472	0.6507	0.6704	-0.1495	-0.1058	-0.0918		79.53	0.6661	0.6403	0.6662	0.6582	0.6286	0.6363	-0.0731	-0.0699	-0.0715	-0.0857	-0.0846	-0.0793	0.6352	0.6208	0.6506		79.53	-0.1848	-0.1758	-0.1871	-0.1022	-0.1071	-0.1006	0.6286	0.6288	0.6568	0.6442	0.6581	0.6604	-0.077	-0.0724
	79.78	0.7128	0.6606	0.7338	0.7087	0.6238	0.6081	-0.1715	-0.1149	-0.1044	0.748	0.6486	0.6612	-0.1496	-0.1061	-0.0915		79.78	0.6639	0.6411	0.6678	0.6581	0.6284	0.6379	-0.0733	-0.0698	-0.0711	-0.0854	-0.0842	-0.08	0.6408	0.6196	0.6539		79.78	-0.1853	-0.1759	-0.1875	-0.1024	-0.1078	-0.1008	0.6305	0.6272	0.6573	0.6494	0.6535	0.6583	-0.0764	-0.0726
	80.03	0.7096	0.6605	0.7322	0.7075	0.6223	0.6096	-0.1715	-0.1147	-0.1047	0.7459	0.6477	0.6536	-0.1498	-0.1058	-0.0919		80.03	0.6631	0.6415	0.6671	0.6572	0.6285	0.6371	-0.0728	-0.07	-0.0716	-0.0856	-0.0845	-0.0797	0.6477	0.6201	0.6539		80.03	-0.1853	-0.176	-0.1875	-0.1023	-0.1077	-0.101	0.6312	0.63	0.6587	0.6527	0.6402	0.6506	-0.0763	-0.0723
	80.28	0.7104	0.6637	0.7322	0.7067	0.6197	0.6136	-0.1722	-0.1144	-0.1049	0.7463	0.6484	0.6523	-0.15	-0.1062	-0.0916		80.28	0.6625	0.6424	0.6633	0.6567	0.6301	0.6361	-0.0728	-0.0697	-0.0715	-0.0857	-0.0847	-0.0799	0.6511	0.6194	0.6494		80.28	-0.1859	-0.176	-0.1874	-0.1023	-0.1081	-0.1008	0.6331	0.6313	0.6584	0.6509	0.6311	0.6339	-0.0768	-0.0724
	80.53	0.7061	0.6615	0.733	0.7049	0.62	0.6162	-0.1716	-0.1151	-0.1048	0.7457	0.6486	0.6545	-0.1494	-0.1057	-0.0924		80.53	0.6628	0.6449	0.657	0.656	0.6322	0.6351	-0.0731	-0.0702	-0.0721	-0.0856	-0.0851	-0.0796	0.6527	0.6201	0.6381		80.53	-0.1858	-0.1765	-0.1877	-0.103	-0.1076	-0.1011	0.6356	0.6329	0.6583	0.6494	0.6306	0.6266	-0.0766	-0.0729
	80.78	0.7085	0.6618	0.732	0.7027	0.6197	0.6138	-0.1724	-0.1149	-0.1046	0.7462	0.6497	0.6555	-0.1498	-0.1061	-0.0918		80.78	0.6636	0.6464	0.6504	0.6545	0.6345	0.6313	-0.0727	-0.0704	-0.0719	-0.086	-0.0846	-0.08	0.6501	0.6203	0.6297		80.78	-0.186	-0.1762	-0.188	-0.1023	-0.1077	-0.1012	0.6388	0.6321	0.6579	0.6433	0.6298	0.6276	-0.0768	-0.0725
	81.03	0.7079	0.6624	0.7312	0.7013	0.6196	0.6094	-0.1722	-0.1149	-0.1049	0.7455	0.6522	0.6583	-0.1504	-0.1062	-0.0913		81.03	0.6654	0.6532	0.6486	0.6532	0.6365	0.6278	-0.0733	-0.0703	-0.0714	-0.0855	-0.0845	-0.0799	0.6461	0.621	0.6287		81.03	-0.186	-0.1762	-0.1881	-0.102	-0.1076	-0.1009	0.639	0.6339	0.6559	0.6285	0.6285	0.629	-0.0769	-0.0728
	81.28	0.7046	0.6623	0.7312	0.7036	0.6208	0.6032	-0.172	-0.1142	-0.1047	0.7454	0.6537	0.6628	-0.1499	-0.1065	-0.0912		81.28	0.6679	0.6604	0.6489	0.6514	0.6378	0.6233	-0.0731	-0.0701	-0.0715	-0.0854	-0.0845	-0.0801	0.6319	0.6211	0.6299		81.28	-0.1864	-0.1767	-0.1881	-0.1019	-0.1079	-0.1011	0.6411	0.6341	0.6553	0.622	0.6281	0.6284	-0.077	-0.0726
	81.53	0.7053	0.6616	0.7305	0.7021	0.6224	0.6016	-0.1723	-0.1151	-0.1051	0.7437	0.6527	0.6673	-0.1502	-0.106	-0.0913		81.53	0.6678	0.6652	0.6486	0.6505	0.6366	0.6215	-0.0728	-0.0699	-0.0721	-0.0862	-0.0844	-0.0797	0.6257	0.6211	0.6307		81.53	-0.1861	-0.1766	-0.1881	-0.1019	-0.1081	-0.1008	0.6418	0.6372	0.6548	0.6219	0.6285	0.6286	-0.076	-0.0724
	81.78	0.7026	0.6618	0.7279	0.7033	0.6218	0.6018	-0.1727	-0.1149	-0.1052	0.7407	0.6512	0.6705	-0.1501	-0.1066	-0.0918		81.78	0.668	0.6662	0.6479	0.6503	0.6319	0.6223	-0.0735	-0.07	-0.0718	-0.0863	-0.0845	-0.0798	0.6255	0.6208	0.6308		81.78	-0.1861	-0.1766	-0.1882	-0.1022	-0.1081	-0.1015	0.6407	0.6476	0.653	0.621	0.6299	0.6287	-0.0769	-0.0722
	82.03	0.6998	0.6609	0.7265	0.7013	0.6214	0.6018	-0.1724	-0.1156	-0.105	0.7411	0.6489	0.6714	-0.1502	-0.1058	-0.0918		82.03	0.6643	0.6645	0.6492	0.6501	0.6263	0.6241	-0.0726	-0.0699	-0.0718	-0.0857	-0.0846	-0.0798	0.6256	0.622	0.6302		82.03	-0.1863	-0.1773	-0.1882	-0.1026	-0.1075	-0.1013	0.6385	0.6554	0.653	0.6203	0.6318	0.6311	-0.0769	-0.0726
	82.29	0.6955	0.6605	0.7247	0.6966	0.6197	0.6025	-0.1723	-0.1149	-0.105	0.7397	0.6454	0.67	-0.1504	-0.106	-0.0917		82.29	0.6581	0.6505	0.6487	0.6505	0.6194	0.6266	-0.0734	-0.0713	-0.0717	-0.086	-0.0848	-0.0802	0.6263	0.622	0.6302		82.29	-0.1868	-0.1772	-0.1885	-0.1023	-0.1077	-0.1015	0.6291	0.657	0.653	0.6206	0.6323	0.6371	-0.0765	-0.0722
	82.54	0.695	0.661	0.7234	0.6944	0.6157	0.6032	-0.1724	-0.1149	-0.1051	0.7391	0.6412	0.6654	-0.1508	-0.1067	-0.0924		82.54	0.6533	0.6387	0.6493	0.6506	0.6178	0.6313	-0.0723	-0.0709	-0.0718	-0.0867	-0.0847	-0.0803	0.6253	0.6208	0.6302		82.54	-0.187	-0.1774	-0.1888	-0.1026	-0.1075	-0.101	0.6223	0.6565	0.6509	0.6215	0.6324	0.6425	-0.0763	-0.0724
	82.79	0.6938	0.6595	0.7243	0.6937	0.6141	0.6038	-0.173	-0.1151	-0.1057	0.7395	0.6388	0.6563	-0.1507	-0.1068	-0.0916		82.79	0.6536	0.6359	0.6497	0.6498	0.6184	0.6331	-0.0727	-0.0709	-0.072	-0.0859	-0.0848	-0.0804	0.6249	0.6198	0.6303		82.79	-0.187	-0.1772	-0.1885	-0.1026	-0.1083	-0.1009	0.6215	0.6521	0.6506	0.6241	0.6331	0.647	-0.0771	-0.0723
	83.04	0.6914	0.6589	0.7234	0.6914	0.6128	0.6041	-0.1728	-0.1151	-0.1053	0.7387	0.6389	0.6501	-0.1507	-0.1059	-0.0914		83.04	0.6531	0.6368	0.6496	0.6474	0.6187	0.6327	-0.0732	-0.0717	-0.0718	-0.0864	-0.0848	-0.0801	0.6265	0.6191	0.6306		83.04	-0.1872	-0.1773	-0.1891	-0.1024	-0.1083	-0.1011	0.6211	0.6346	0.6503	0.6292	0.6344	0.6496	-0.0771	-0.0732
	83.29	0.6897	0.6597	0.7228	0.6908	0.612	0.6066	-0.1731	-0.1153	-0.1051	0.7381	0.6403	0.6498	-0.1509	-0.1062	-0.0916		83.29	0.6545	0.6374	0.654	0.6459	0.62	0.631	-0.0728	-0.0711	-0.0714	-0.0862	-0.0853	-0.0801	0.6292	0.6182	0.6301		83.29	-0.1871	-0.1779	-0.1891	-0.1031	-0.108	-0.1013	0.6217	0.6233	0.6494	0.6349	0.6352	0.6485	-0.0769	-0.0725
	83.54	0.69	0.6597	0.7219	0.6892	0.6117	0.6058	-0.1731	-0.1152	-0.1054	0.7372	0.6412	0.6504	-0.152	-0.1059	-0.0925		83.54	0.6555	0.6382	0.656	0.6456	0.6217	0.6275	-0.0728	-0.0716	-0.0717	-0.0864	-0.0849	-0.0801	0.6326	0.618	0.63		83.54	-0.1874	-0.1779	-0.1893	-0.1027	-0.1083	-0.1013	0.6226	0.621	0.6507	0.6383	0.6357	0.643	-0.0768	-0.0722
	83.79	0.6902	0.6595	0.7232	0.6881	0.6135	0.6067	-0.1727	-0.1151	-0.1048	0.7359	0.6438	0.6511	-0.1507	-0.1066	-0.0919		83.79	0.6553	0.6385	0.6571	0.6454	0.6241	0.6202	-0.0725	-0.0714	-0.072	-0.0864	-0.0849	-0.0802	0.6367	0.6182	0.63		83.79	-0.1872	-0.1777	-0.1896	-0.1031	-0.1082	-0.1013	0.6243	0.6212	0.6504	0.6397	0.6333	0.6289	-0.0767	-0.0729
	84.04	0.6868	0.6608	0.7215	0.6878	0.6139	0.6072	-0.1735	-0.1149	-0.1049	0.7344	0.6451	0.6525	-0.1507	-0.1066	-0.0915		84.04	0.6574	0.6383	0.654	0.6465	0.6262	0.615	-0.0732	-0.0716	-0.0719	-0.0863	-0.0853	-0.0804	0.6404	0.6176	0.6298		84.04	-0.1878	-0.1778	-0.1899	-0.1031	-0.108	-0.1011	0.627	0.6222	0.6499	0.6381	0.629	0.6217	-0.0762	-0.0726
	84.29	0.6846	0.6598	0.7213	0.6851	0.6149	0.6063	-0.1734	-0.1153	-0.1049	0.7331	0.6481	0.6536	-0.1514	-0.1064	-0.0914		84.29	0.6591	0.639	0.6489	0.6461	0.6313	0.6147	-0.073	-0.0715	-0.0718	-0.0863	-0.0851	-0.0807	0.6421	0.6171	0.6292		84.29	-0.1881	-0.1781	-0.1897	-0.103	-0.1082	-0.1016	0.6306	0.6239	0.6502	0.6298	0.6277	0.6212	-0.0769	-0.0726
	84.54	0.6863	0.6607	0.7221	0.6832	0.6152	0.6047	-0.1732	-0.1155	-0.1051	0.7324	0.6497	0.658	-0.1518	-0.1069	-0.0919		84.54	0.6605	0.6409	0.6432	0.6458	0.6341	0.6138	-0.0735	-0.0714	-0.0717	-0.0863	-0.0849	-0.0804	0.6424	0.6185	0.6278		84.54	-0.1876	-0.1783	-0.1899	-0.1031	-0.1083	-0.1013	0.6341	0.6245	0.6506	0.6233	0.6284	0.6211	-0.0764	-0.0729
	84.79	0.685	0.6602	0.7215	0.6826	0.6166	0.6031	-0.1739	-0.1153	-0.1053	0.731	0.6495	0.6631	-0.1521	-0.1064	-0.0918		84.79	0.6625	0.6437	0.6407	0.6461	0.635	0.6137	-0.0731	-0.0714	-0.0719	-0.0862	-0.085	-0.0805	0.6405	0.6192	0.6271		84.79	-0.1879	-0.1786	-0.1902	-0.103	-0.1086	-0.1015	0.6363	0.6247	0.6508	0.6212	0.6273	0.6228	-0.0767	-0.0729
	85.04	0.6817	0.6943	0.7213	0.68	0.6156	0.6018	-0.1738	-0.1157	-0.1056	0.7322	0.6482	0.6661	-0.1515	-0.1067	-0.0918		85.04	0.6608	0.6496	0.6416	0.6459	0.633	0.6142	-0.0736	-0.0713	-0.0718	-0.0866	-0.0853	-0.0804	0.6291	0.6196	0.6265		85.04	-0.1879	-0.1786	-0.1901	-0.1032	-0.1081	-0.1018	0.6366	0.6253	0.6501	0.6214	0.6266	0.6228	-0.0771	-0.0731
	85.29	0.6805	0.6753	0.7213	0.6784	0.6162	0.6014	-0.1742	-0.1155	-0.1051	0.7313	0.6446	0.6648	-0.1524	-0.1072	-0.0914		85.29	0.656	0.654	0.6416	0.6455	0.6272	0.6149	-0.0725	-0.0719	-0.0721	-0.0866	-0.0853	-0.0807	0.6229	0.6196	0.6249		85.29	-0.1881	-0.179	-0.1902	-0.1033	-0.1084	-0.1014	0.6347	0.6261	0.6497	0.6224	0.627	0.6221	-0.0768	-0.073
	85.54	0.68	0.6566	0.7203	0.6751	0.6156	0.6006	-0.1738	-0.1153	-0.1058	0.7292	0.6397	0.6654	-0.1515	-0.1065	-0.0921		85.54	0.6517	0.6574	0.6415	0.6445	0.6229	0.6164	-0.0733	-0.0713	-0.0716	-0.0867	-0.0853	-0.0808	0.6217	0.6198	0.6246		85.54	-0.1885	-0.1787	-0.19	-0.1031	-0.1087	-0.1021	0.6292	0.6282	0.65	0.6232	0.6279	0.6235	-0.0771	-0.0726
	85.79	0.6801	0.6541	0.7189	0.6738	0.6143	0.5993	-0.1739	-0.1154	-0.1056	0.7272	0.6394	0.663	-0.1521	-0.1068	-0.0915		85.79	0.6509	0.6546	0.6416	0.6446	0.6204	0.6194	-0.0737	-0.0718	-0.0723	-0.0866	-0.0856	-0.0805	0.6218	0.6187	0.6245		85.79	-0.1886	-0.1792	-0.1905	-0.1033	-0.1087	-0.1017	0.6225	0.6288	0.6507	0.6225	0.6275	0.6255	-0.0767	-0.073
	86.04	0.677	0.6534	0.7198	0.6718	0.6138	0.5991	-0.1742	-0.1158	-0.1049	0.7265	0.6397	0.6544	-0.1526	-0.1069	-0.0917		86.04	0.6499	0.6461	0.6414	0.6442	0.6207	0.6222	-0.073	-0.0715	-0.0717	-0.0871	-0.0854	-0.0807	0.6227	0.6202	0.6243		86.04	-0.1884	-0.1795	-0.1908	-0.1031	-0.1089	-0.1021	0.6203	0.631	0.6493	0.6235	0.6288	0.6295	-0.0767	-0.0728
	86.29	0.6794	0.6553	0.7196	0.6701	0.6135	0.6	-0.1744	-0.1159	-0.1054	0.7268	0.6403	0.6479	-0.1521	-0.1065	-0.0922		86.29	0.6511	0.6347	0.6403	0.6448	0.6199	0.6246	-0.0734	-0.071	-0.0717	-0.0866	-0.086	-0.0807	0.6232	0.6203	0.623		86.29	-0.1887	-0.1796	-0.1905	-0.1033	-0.1082	-0.1021	0.6192	0.6332	0.6509	0.6236	0.6296	0.6349	-0.0768	-0.0728
	86.54	0.6773	0.6593	0.7193	0.669	0.6138	0.6005	-0.1743	-0.1151	-0.1052	0.7247	0.6414	0.6467	-0.1523	-0.1063	-0.0917		86.54	0.6511	0.6314	0.6401	0.6446	0.6205	0.6235	-0.073	-0.071	-0.0721	-0.0872	-0.0852	-0.0811	0.6236	0.6203	0.6228		86.54	-0.189	-0.1799	-0.1907	-0.1032	-0.1082	-0.1016	0.6186	0.6409	0.6515	0.6246	0.6291	0.638	-0.0766	-0.0726
	86.79	0.6765	0.6599	0.7194	0.6688	0.6137	0.6003	-0.1745	-0.1158	-0.1054	0.7226	0.64	0.6461	-0.1529	-0.1071	-0.092		86.79	0.6515	0.6323	0.6411	0.6434	0.6204	0.6217	-0.0733	-0.0717	-0.0721	-0.0872	-0.0855	-0.0804	0.6234	0.6205	0.6217		86.79	-0.1893	-0.1797	-0.1907	-0.1033	-0.1087	-0.1019	0.6193	0.6476	0.6494	0.6244	0.63	0.6393	-0.0771	-0.0726
	87.04	0.6764	0.6593	0.7193	0.6675	0.6147	0.6009	-0.175	-0.1155	-0.1055	0.7218	0.6393	0.6468	-0.1526	-0.1068	-0.0918		87.04	0.6512	0.6333	0.6406	0.6438	0.6196	0.6165	-0.073	-0.0714	-0.0721	-0.0871	-0.0854	-0.0807	0.6239	0.6205	0.6217		87.04	-0.189	-0.1797	-0.1913	-0.1037	-0.1086	-0.1021	0.6195	0.649	0.6502	0.625	0.6296	0.6385	-0.0771	-0.0729
	87.29	0.6739	0.6602	0.7172	0.6669	0.6143	0.6004	-0.1748	-0.116	-0.1058	0.7217	0.6393	0.6473	-0.1525	-0.1076	-0.0917		87.29	0.6517	0.6338	0.6403	0.6438	0.6192	0.6123	-0.073	-0.0718	-0.0719	-0.0868	-0.0858	-0.0808	0.6233	0.6197	0.6216		87.29	-0.1894	-0.18	-0.1913	-0.1036	-0.1092	-0.1028	0.6193	0.6454	0.6498	0.6276	0.6292	0.6356	-0.0776	-0.0727
	87.54	0.673	0.6585	0.7175	0.663	0.6149	0.5981	-0.175	-0.116	-0.1059	0.722	0.64	0.6486	-0.1526	-0.1066	-0.0918		87.54	0.6524	0.6336	0.6417	0.6433	0.6185	0.6107	-0.0733	-0.0713	-0.0718	-0.0868	-0.0857	-0.0806	0.6251	0.6194	0.6204		87.54	-0.1893	-0.1804	-0.1914	-0.1037	-0.1088	-0.1023	0.6198	0.6348	0.65	0.6292	0.6291	0.6266	-0.077	-0.0726
	87.79	0.6691	0.6586	0.7172	0.6634	0.6161	0.5949	-0.1754	-0.1164	-0.1053	0.7211	0.6405	0.6493	-0.1528	-0.1074	-0.0923		87.79	0.6526	0.6335	0.6412	0.6421	0.6189	0.6103	-0.073	-0.0716	-0.0716	-0.0869	-0.0854	-0.0808	0.626	0.6182	0.6202		87.79	-0.1901	-0.1804	-0.1919	-0.1036	-0.108	-0.1013	0.6203	0.6233	0.6513	0.6284	0.6298	0.6212	-0.0766	-0.0729
	88.04	0.6697	0.6591	0.7149	0.6634	0.6148	0.5945	-0.1756	-0.116	-0.1055	0.7215	0.6394	0.6513	-0.1524	-0.1068	-0.0923		88.04	0.6531	0.6334	0.6413	0.6425	0.618	0.6108	-0.0733	-0.0712	-0.0716	-0.0872	-0.086	-0.081	0.628	0.6179	0.6193		88.04	-0.1896	-0.1805	-0.1912	-0.1034	-0.1085	-0.1025	0.6228	0.6192	0.6511	0.6272	0.6295	0.6199	-0.0767	-0.0729
	88.29	0.6668	0.6593	0.7133	0.6629	0.6157	0.593	-0.1749	-0.1158	-0.1055	0.7213	0.6389	0.6536	-0.1536	-0.1073	-0.0912		88.29	0.6526	0.6336	0.6402	0.6419	0.6179	0.6104	-0.0736	-0.0717	-0.0723	-0.0872	-0.0859	-0.0811	0.6301	0.6168	0.6185		88.29	-0.1896	-0.1804	-0.192	-0.1036	-0.109	-0.1024	0.6252	0.6188	0.6511	0.622	0.6293	0.6208	-0.077	-0.0726
	88.54	0.6668	0.6601	0.7131	0.6628	0.6153	0.5926	-0.1752	-0.1159	-0.1055	0.7212	0.6393	0.6572	-0.1526	-0.107	-0.0921		88.54	0.652	0.6357	0.6389	0.6426	0.6168	0.611	-0.0739	-0.0715	-0.0721	-0.0878	-0.0858	-0.0811	0.6304	0.6165	0.6192		88.54	-0.19	-0.1809	-0.1916	-0.1037	-0.1087	-0.1025	0.6272	0.6196	0.6505	0.6196	0.6288	0.6219	-0.0772	-0.0727
	88.79	0.6643	0.6592	0.7127	0.66	0.6147	0.5952	-0.1754	-0.1159	-0.1054	0.7212	0.638	0.6577	-0.1531	-0.1072	-0.0921		88.79	0.6514	0.6361	0.6373	0.643	0.6161	0.6118	-0.0733	-0.0715	-0.072	-0.087	-0.0862	-0.0809	0.6299	0.6174	0.6184		88.79	-0.1902	-0.1811	-0.1923	-0.1039	-0.1092	-0.1021	0.6283	0.6209	0.6512	0.6185	0.6294	0.6222	-0.0771	-0.0728
	89.04	0.6604	0.6583	0.7111	0.6582	0.6152	0.5958	-0.1755	-0.1161	-0.1058	0.7207	0.6385	0.6575	-0.1529	-0.1066	-0.0925		89.04	0.6516	0.636	0.6355	0.6426	0.6158	0.6125	-0.0737	-0.072	-0.0724	-0.0874	-0.0858	-0.0815	0.6272	0.6174	0.6174		89.04	-0.1901	-0.1811	-0.1922	-0.1037	-0.1094	-0.1024	0.6272	0.6207	0.6511	0.6197	0.6303	0.6229	-0.0776	-0.0729
	89.29	0.6616	0.6576	0.711	0.6563	0.6145	0.5957	-0.1755	-0.1161	-0.1055	0.7186	0.6392	0.6549	-0.1532	-0.1071	-0.092		89.29	0.6506	0.6366	0.6361	0.6429	0.6145	0.6122	-0.0734	-0.0715	-0.0722	-0.0871	-0.0856	-0.0813	0.6228	0.618	0.6191		89.29	-0.1907	-0.1809	-0.1921	-0.1035	-0.1094	-0.1022	0.6242	0.6218	0.6519	0.6195	0.6303	0.6241	-0.0776	-0.0731
	89.54	0.6562	0.6567	0.7111	0.6577	0.6142	0.5953	-0.1759	-0.1159	-0.1062	0.7194	0.6397	0.6486	-0.1534	-0.107	-0.0917		89.54	0.6508	0.6365	0.6359	0.6424	0.6146	0.6119	-0.0732	-0.0716	-0.0721	-0.0873	-0.0859	-0.0815	0.6201	0.6167	0.618		89.54	-0.191	-0.1813	-0.1924	-0.1041	-0.1092	-0.1026	0.6211	0.6226	0.6521	0.6207	0.6299	0.6252	-0.0771	-0.0728
	89.79	0.6571	0.6563	0.7122	0.6586	0.6143	0.5947	-0.1757	-0.1162	-0.1058	0.7201	0.6398	0.6445	-0.1534	-0.1075	-0.0923		89.79	0.6509	0.6355	0.6357	0.6428	0.6143	0.6111	-0.0737	-0.0721	-0.0722	-0.0869	-0.086	-0.0811	0.6197	0.6169	0.6175		89.79	-0.1906	-0.1814	-0.1925	-0.1036	-0.1088	-0.1023	0.6171	0.6233	0.6534	0.6213	0.6304	0.6258	-0.077	-0.0732
	90.04	0.6553	0.6551	0.7092	0.6578	0.6134	0.5943	-0.1762	-0.1166	-0.1056	0.7183	0.6398	0.6422	-0.1537	-0.1071	-0.0923		90.04	0.6503	0.6351	0.6351	0.642	0.6137	0.6122	-0.0736	-0.0715	-0.0727	-0.0871	-0.086	-0.0811	0.6187	0.6175	0.6173		90.04	-0.1909	-0.1813	-0.1925	-0.1037	-0.1093	-0.1024	0.6169	0.6244	0.6535	0.6206	0.6302	0.6279	-0.0777	-0.0734
[truncated: 73 more columns]

## Sheet: Fig. 3
b	T cells			NK cells			MAC			NK ADCC			MAC ADCC			CDC
	d0	d7		d0	d7		d0	d7		d0	d7		d0	d7		d0	d7
	-3.73038	-18.2937		-2.1101	-9.52263		-28.3821	-29.9881		-13.4839	-18.341		2.85282	-10.1824		9.36538	5.10647
c	PMN
	d0	d7
	152.761	130.981

## Sheet: Fig. 4
b	Human WT iECs				Human HIP* iECs				Rhesus Ecs				c	Human WT iECs				Human HIP iECs				B6 WT iECs				B6 HIP iECs
														Human PMNs				Human PMNs				BALBc PMNs				BALBc PMNs
	only PMN	+ soni	+ IL2		only PMN	+ soni	+ IL2		only PMN	+ soni	+ IL2
	124.459	99.4283	110.331		133.527	97.2649	118.354		7.59878	78.7403	108.735			only PMN	+ soni	+ IL2		only PMN	+ soni	+ IL2		only PMN	+ soni	+ IL2		only PMN	+ soni	+ IL2
	138.549	98.4461	108.421		165.809	97.1215	114.979		4.25708	80.0474	110.852			16.9366	105.059	131.374		-0.838926	84.7315	119.524		-1.89113	116.028	116.004		-5.86798	112.119	110.286
	109.774	98.2922	109.751		178.16	97.1215	122.365		16.5403	82.0369	114.244			2.56054	89.8658	123.554		2.79134	87.3093	119.234		-7.00806	114.093	111.891		0.814432	112.827	112.107
														6.92581	83.2948	120.824		4.71324	83.0232	119.189		-10.0323	112.327	112.024		-1.73881	110.824	109.956
d	Human WT iECs				Human HIP iECs
	BALBc PMNs				BALBc PMNs
	only PMN	+ soni	+ IL2		only PMN	+ soni	+ IL2
	-7.8379	116.265	116.979		6.43367	114.859	115.14
	-8.89222	115.859	117.528		0.750057	113.685	114.064
	-16.3494	116.814	117.836		-9.93825	112.958	114.287
f	Human WT iECs															g	Human WT iECs		h	Human WT iECs			i	Human WT iECs
	Rhesus PMNs																Rhesus PMNs			Rhesus PMNs				Rhesus PMNs
	CpG			TAK			BAY			Col			Apo				All 5			PBMCs
	only PMN	+ IL2		only PMN	+ IL2		only PMN	+ IL2		only PMN	+ IL2		only PMN	+ IL2			only PMN			only PBMC	All 5			PMN+Tac	PMN+abatacept	PMN+Tac+abatacept
	110.488	109.858		120.94	111.762		114.971	119.472		107.758	108.272		105.32	103.542			-15.4325			122.258	97.4224			115.503	115.685	115.394
	110.109	108.985		126.059	107.023		112.46	110.031		106.427	106.261		94.7648	100.812			1.22658			116.627	100.752			118.445	120.896	118.019
	111.863	107.911		125.916	112.979		112.131	110.415		107.705	106.556		101.199	98.6854			10.6407			116.76	98.3738			119.235	117.924	118.1
	Human HIP iECs																Human HIP iECs			Human HIP iECs				Human HIP iECs
	Rhesus PMNs																Rhesus PMNs			Rhesus PMNs				Rhesus PMNs
	CpG			TAK			BAY			Col			Apo				All 5			PBMCs
	only PMN	+ IL2		only PMN	+ IL2		only PMN	+ IL2		only PMN	+ IL2		only PMN	+ IL2			only PMN			only PBMC	All 5			PMN+Tac	PMN+abatacept	PMN+Tac+abatacept
	110.765	110.781		133.88	118.991		108.916	108.254		107.759	106.502		127.828	99.9447			9.30251			-5.9261	7.69231			111.201	115.421	113.48
	111.231	111.309		125.935	122.3		109.233	109.339		107.355	108.744		114.08	114.979			1.56638			-8.29654	-2.5796			118.486	118.41	119.78
	109.158	108.567		115.822	118.455		109.22	106.733		107.58	107.549		115.726	119.474			1.99358			4.79898	-7.43667			113.388	116.637	113.368
	Rhesus Ecs																Rhesus Ecs			Rhesus Ecs				Rhesus Ecs
	Rhesus PMNs																Rhesus PMNs			Rhesus PMNs				Rhesus PMNs
	CpG			TAK			BAY			Col			Apo				All 5			PBMCs
	only PMN	+ IL2		only PMN	+ IL2		only PMN	+ IL2		only PMN	+ IL2		only PMN	+ IL2			only PMN			only PBMC	All 5			PMN+Tac	PMN+abatacept	PMN+Tac+abatacept
	6.37635	107.048		-9.0072	95.9153		13.8625	106.413		6.32536	102.088		17.0377	121.807			2.23622			113.118	104.01			118.925	113.203	111.382
	2.88009	107.131		-16.2074	93.9144		9.6318	106.889		10.171	101.639		-13.5575	111.378			6.6879			111.708	102.399			117.585	117.359	119.011
	11.6173	106.349		13.4796	98.7746		12.8505	110.436		11.2664	102.687		6.38622	122.264			3.57242			114.096	102.944			117.41	121.64	114.027

## Sheet: Fig. 5
	cynomolgus monkey 5					cynomolgus monkey 6					cynomolgus monkey 7					cynomolgus monkey 8
b	T cells
	d0	d7	d13	d28		d0	d7	d13	d28		d0	d7	d13	d28		d0	d7
	-11.7148	-4.21304	2.74532	-0.1746		-5.16614	-0.560855	8.77816	7.69377		-10.4337	-5.71012	-6.00611	4.87361		-5.9035	5.14485
c	NK cells
	d0	d7	d13	d28		d0	d7	d13	d28		d0	d7	d13	d28		d0	d7
	0.105996	8.13902	3.33333	5.46573		-5.08779	-0.406289	3.02787	2.70629		-38.2552	7.587	1.34021	7.318		-5.9035	5.14485
d	Macrophages
	d0	d7	d13	d28		d0	d7	d13	d28		d0	d7	d13	d28		d0	d7
	-8.79303	0.711005	2.79114	2.51651		-5.67307	0.410705	4.24208	5.27215		-4.26287	1.49709	-3.59297	4.45988		-3.33195	2.39799
e	PMNs
	d0	d7	d13	d28		d0	d7	d13	d28		d0	d7	d13	d28		d0	d7
	112.226	-1.70023	-13.6502	111.532		116.056	2.52164	-2.82551	110.312		116.296	-4.61933	-8.17869	112.82		112.6	0.0132485
f	NK ADCC
	d0	d7	d13	d28		d0	d7	d13	d28		d0	d7	d13	d28		d0	d7
	-8.73773	-5.88677	0.118366	1.90921		-4.08775	-1.35577	1.71439	3.79564		-11.1941	-4.18654	-2.02367	4.05754		-5.32283	2.00495
g	MAC ADCC
	d0	d7	d13	d28		d0	d7	d13	d28		d0	d7	d13	d28		d0	d7
	-11.2955	-3.68751	6.25811	5.20383		-3.79741	0.340046	4.85682	3.10863		-13.1757	-0.0132485	0.297824	3.71593		-7.94046	2.45981
h	CDC
	d0	d7	d13	d28		d0	d7	d13	d28		d0	d7	d13	d28		d0	d7
	-13.8176	-8.24389	-3.76229	-14.6462		-6.25918	-2.76052	-2.45547	-6.05581		-4.13513	-0.500885	8.69958	-10.383		-15.6404	11.5392
i	time					time					time					time
	0	5.43				0	3.62				0	11.3				0	2.41
	5	1.8				5	3.67				5	4.8				5	2.63
	10	1.23				10	4.62				10	3.49				10
	15	2.83				15	1.79				15	9.69				15
	21	3.71				21	2.32				21	3.86				21
	28	1.2				28	0.994				28	1.7				28

## Sheet: Fig. 6
	cynomolgus monkey 9					cynomolgus monkey 10					cynomolgus monkey 11					cynomolgus monkey 12
b	T cells
	d0	d7	d13	d28		d0	d7	d13	d28		d0	d7	d13	d28		d0	d7
	3.45445	2.7814	118.225	100.157		5.24594	-0.102868	113.165	94.4436		-2.30946	3.98022	112.054	92.4869		-3.39993	6.69041
c	NK cells
	d0	d7	d13	d28		d0	d7	d13	d28		d0	d7	d13	d28		d0	d7
	-0.179149	-1.11573	11.9206	8.55279		-8.16684	-10.999	-0.626193	4.7619		-9.60393	-11.6558	-5.80756	2.75612		-5.25373	-6.42928
d	Macrophages
	d0	d7	d13	d28		d0	d7	d13	d28		d0	d7	d13	d28		d0	d7
	-3.82833	-4.74777	5.19282	4.5167		-2.30946	-5.01286	-0.656739	5.87024		-0.362192	-6.45302	-1.06529	-1.10343		-0.167465	-3.91296
e	PMNs
	d0	d7	d13	d28		d0	d7	d13	d28		d0	d7	d13	d28		d0	d7
	116.98	4.53347	-3.29504	99.0241		103.895	-2.98916	-3.53377	101.922		94.8203	-2.31523	0.114394	110.568		116.279	1.06933
f	NK ADCC
	d0	d7	d13	d28		d0	d7	d13	d28		d0	d7	d13	d28		d0	d7
	101.869	100.546	111.161	106.792		96.9233	97.6301	113.456	108.043		86.7586	96.4233	115.548	112.967		97.118	93.1197
g	MAC ADCC
	d0	d7	d13	d28		d0	d7	d13	d28		d0	d7	d13	d28		d0	d7
	95.0929	94.6825	107.491	112.535		103.365	103.478	110.974	106.542		104.841	106.714	115.624	103.835		93.9829	93.3531
h	CDC
	d0	d7	d13	d28		d0	d7	d13	d28		d0	d7	d13	d28		d0	d7
	120.438	117.576	115.909	104.68		131.754	113.356	112.329	100.837		111.469	111.613	109.646	100.011		114.722	109.825
i	time					time					time					time
	0	8.6				0	9.27				0	12.5				0	8.16
	5	1.11				5	0.761				5	0.883				5	0.559
	10	1.78				10	0.77				10	0.945
	15	0.2				15	0.2				15	0.2

## Sheet: Fig. 8
b	Rhesus wt.99.200 Ecs
	Rhesus PMNs
	only PMN	+ soni	+ IL2
	-5.53257	-5.27682	-5.3558
	-8.42109	-10.0515	-9.65849
	-0.282082	-0.338499	4.18234
d	Pig wt Ecs						Pig wt.99.200 Ecs						Pig HIP.99.200 Ecs
	Human PMNs				Human PBMCs		Human PMNs				Human PBMCs		Human PMNs				Human PBMCs
	only PMN	+ soni	+ IL2				only PMN	+ soni	+ IL2				only PMN	+ soni	+ IL2
	99.2088	100.309	100.599		118.593		-6.94022	-0.124879	1.00534		117.839		4.18342	4.50302	6.70066		4.01465
	110.899	110.229	111.399		117.735		-6.72957	-9.95749	-7.53308		116.967		3.82433	5.79575	4.66102		2.9661
	110.053	110.874	113.75		117.964		-2.01319	-14.1945	-7.33252		116.624		-1.35378	-0.757685	-2.61778		-3.33238
	109.617	110.102	112.779		119.009		7.61507	4.60537	7.61255		116.202		3.54783	3.57656	3.22106		3.66992
	115.285	114.228	115.742		118.31		0.49573	-1.90345	-1.10246		117.147		-3.49038	-0.81873	6.0902		4.65024

## Sheet: Suppl. Fig. 3
b	Human PMNs				Rhesus PMNs
	Neutrophils	Eosinophils	Basophils		Neutrophils	Eosinophils	Basophils
	88.6	5.6	0.6		86.7	5.6	1
	92.4	3.5	0.3		90.2	3.5	2.4
	90.5	4.1	0.2		91.5	2.9	1.1
	91.3	3.9	0.2		95.2	1.9	0.2
	87.7	6.2	1.1		89.3	4.2	1.4
